# Supplementary material for: 1-(3,5-Dimeth­oxy­benz­yl)-1H-pyrrole
Source: Acta Crystallogr Sect E Struct Rep Online. 2012 Apr 13;68(Pt 5):o1372. doi: 10.1107/S1600536812015024 (PMC3344503; doi:10.1107/S1600536812015024)
Supplement: Supplementary file 1 [file e-68-o1372-sup1.cif]

##############################################################################
#                                                                            #
# This CIF contains the data in a paper accepted for publication in          #
# Acta Crystallographica Section E. It conforms to the requirements of       #
# Notes for Authors for Acta Crystallographica Section E, and has been       #
# peer reviewed under the auspices of the IUCr Commission on Journals.       #
#                                                                            #
# Full details of the Crystallographic Information File format               #
# are given in the paper "The Crystallographic Information File (CIF):       #
# a New Standard Archive File for Crystallography" by S. R. Hall, F. H.      #
# Allen and I. D. Brown [Acta Cryst. (1991), A47, 655-685].                  #
#                                                                            #
# The current version of the core CIF dictionary is obtainable from          #
# ftp://ftp.iucr.org/pub/cif_core.dic.                                       #
#                                                                            #
# Software is freely available for graphical display of the structure(s)     #
# in this CIF. For information consult the CIF software page                 #
# http://www.iucr.org/resources/cif/software.                                #
#                                                                            #
# This file may be used for bona fide research purposes within the           #
# scientific community so long as proper attribution is given to the journal # 
# article from which it was obtained.                                        #
#                                                                            #
##############################################################################
data_I
_audit_creation_method     'SHELXL97'
_chemical_name_systematic
;
1-(3,5-Dimethoxybenzyl)-1<i>H</i>-pyrrole
;
_chemical_name_common     ?
_chemical_formula_moiety     'C13 H15 N O2'
_chemical_formula_sum     'C13 H15 N O2'
_chemical_formula_iupac     'C13 H15 N O2'
_chemical_formula_weight     217.26
_chemical_melting_point     ?
_symmetry_cell_setting     monoclinic
_symmetry_space_group_name_H-M     'P 21/n'
_symmetry_space_group_name_Hall     '-P 2yn'
loop_
    _symmetry_equiv_pos_as_xyz
    'x, y, z'
    '-x+1/2, y+1/2, -z+1/2'
    '-x, -y, -z'
    'x-1/2, -y-1/2, z-1/2'
_cell_length_a     9.7569(11)
_cell_length_b     12.2303(10)
_cell_length_c     10.4181(10)
_cell_angle_alpha     90.00
_cell_angle_beta     113.720(7)
_cell_angle_gamma     90.00
_cell_volume     1138.2(2)
_cell_formula_units_Z     4
_cell_measurement_reflns_used     2351
_cell_measurement_theta_min     2.8
_cell_measurement_theta_max     26.0
_cell_measurement_temperature     153(2)
_exptl_crystal_description     'needle'
_exptl_crystal_colour     'colorless'
_exptl_crystal_size_max     0.21
_exptl_crystal_size_mid     0.21
_exptl_crystal_size_min     0.16
_exptl_crystal_density_diffrn     1.268
_exptl_crystal_density_meas     ?
_exptl_crystal_density_method     'not measured'
_exptl_crystal_F_000     464
_exptl_absorpt_coefficient_mu     0.086
_exptl_absorpt_correction_type     none
_exptl_absorpt_process_details     ?
_exptl_absorpt_correction_T_min     ?
_exptl_absorpt_correction_T_max     ?
_exptl_special_details     ?
_diffrn_ambient_temperature     153(2)
_diffrn_radiation_type     'MoK\a'
_diffrn_radiation_wavelength     0.71073
_diffrn_radiation_source     'fine-focus sealed tube'
_diffrn_radiation_monochromator     'graphite'
_diffrn_measurement_device_type     'Bruker APEXII CCD'
_diffrn_measurement_method     '\f and \w scans'
_diffrn_detector_area_resol_mean     ?
_diffrn_reflns_number     7643
_diffrn_reflns_av_R_equivalents     0.0273
_diffrn_reflns_av_sigmaI/netI     0.0260
_diffrn_reflns_theta_min     2.71
_diffrn_reflns_theta_max     26.00
_diffrn_reflns_theta_full     26.00
_diffrn_measured_fraction_theta_max     0.998
_diffrn_measured_fraction_theta_full     0.998
_diffrn_reflns_limit_h_min     -12
_diffrn_reflns_limit_h_max     8
_diffrn_reflns_limit_k_min     -15
_diffrn_reflns_limit_k_max     15
_diffrn_reflns_limit_l_min     -11
_diffrn_reflns_limit_l_max     12
_diffrn_standards_number     ?
_diffrn_standards_interval_count     ?
_diffrn_standards_interval_time     ?
_diffrn_standards_decay_%     ?
_refine_special_details
;
 Refinement of <i>F</i>^2^ against ALL reflections. The weighted
 <i>R</i>-factor <i>wR</i> and goodness of fit <i>S</i> are based on
 <i>F</i>^2^, conventional <i>R</i>-factors <i>R</i> are based on <i>F</i>,
 with <i>F</i> set to zero for negative <i>F</i>^2^. The threshold expression
 of <i>F</i>^2^ > \s(<i>F</i>^2^) is used only for calculating
 <i>R</i>-factors(gt) <i>etc</i>. and is not relevant to the choice of
 reflections for refinement. <i>R</i>-factors based on <i>F</i>^2^ are
 statistically about twice as large as those based on <i>F</i>, and
 <i>R</i>-factors based on ALL data will be even larger.
;
_reflns_number_total     2230
_reflns_number_gt     1717
_reflns_threshold_expression     I>2\s(I)
_refine_ls_structure_factor_coef     Fsqd
_refine_ls_matrix_type     full
_refine_ls_R_factor_all     0.0549
_refine_ls_R_factor_gt     0.0408
_refine_ls_wR_factor_gt     0.1294
_refine_ls_wR_factor_ref     0.1402
_refine_ls_goodness_of_fit_ref     0.994
_refine_ls_restrained_S_all     0.994
_refine_ls_number_reflns     2230
_refine_ls_number_parameters     145
_refine_ls_number_restraints     0
_refine_ls_hydrogen_treatment     constr
_refine_ls_weighting_scheme     calc
_refine_ls_weighting_details
                 'calc w=1/[\s^2^(Fo^2^)+(0.1000P)^2^] where P=(Fo^2^+2Fc^2^)/3'
_atom_sites_solution_hydrogens     geom
_atom_sites_solution_primary     direct
_atom_sites_solution_secondary     difmap
_refine_ls_shift/su_max     0.014
_refine_ls_shift/su_mean     0.003
_refine_diff_density_max     0.150
_refine_diff_density_min     -0.175
_refine_ls_extinction_method     'none'
_refine_ls_extinction_coef     ?
loop_
    _atom_type_symbol
    _atom_type_description
    _atom_type_scat_dispersion_real
    _atom_type_scat_dispersion_imag
    _atom_type_scat_source
    'C' 'C' 0.0033 0.0016
                         'International Tables Vol C Tables 4.2.6.8 and 6.1.1.4'
    'H' 'H' 0.0000 0.0000
                         'International Tables Vol C Tables 4.2.6.8 and 6.1.1.4'
    'N' 'N' 0.0061 0.0033
                         'International Tables Vol C Tables 4.2.6.8 and 6.1.1.4'
    'O' 'O' 0.0106 0.0060
                         'International Tables Vol C Tables 4.2.6.8 and 6.1.1.4'
_computing_data_collection     '<i>APEX2</i> (Bruker, 2005)'
_computing_cell_refinement     '<i>SAINT-Plus</i> (Bruker, 2001)'
_computing_data_reduction     '<i>SAINT-Plus</i> (Bruker, 2001)'
_computing_structure_solution     '<i>SHELXS97</i> (Sheldrick, 2008)'
_computing_structure_refinement     '<i>SHELXL97</i> (Sheldrick, 2008)'
_computing_molecular_graphics     '<i>SHELXTL</i> (Sheldrick, 2008)'
_computing_publication_material     '<i>SHELXTL</i> (Sheldrick, 2008)'
loop_
    _atom_site_type_symbol
    _atom_site_label
    _atom_site_fract_x
    _atom_site_fract_y
    _atom_site_fract_z
    _atom_site_U_iso_or_equiv
    _atom_site_adp_type
    _atom_site_calc_flag
    _atom_site_refinement_flags
    _atom_site_occupancy
    _atom_site_symmetry_multiplicity
    _atom_site_disorder_assembly
    _atom_site_disorder_group
    N N 0.14877(13) 0.21993(9) 0.87889(11) 0.0396(3) Uani d . 1 1 . .
    O O1 0.13871(14) 0.44438(8) 0.47582(11) 0.0572(4) Uani d . 1 1 . .
    O O2 0.08702(13) 0.07035(8) 0.30839(10) 0.0536(3) Uani d . 1 1 . .
    C C11 0.13905(15) 0.11206(11) 0.54195(14) 0.0397(4) Uani d . 1 1 . .
    H H11A 0.1407 0.0373 0.5591 0.048 Uiso calc R 1 1 . .
    C C7 0.16360(16) 0.29689(11) 0.62375(14) 0.0407(4) Uani d . 1 1 . .
    H H7A 0.1814 0.3469 0.6959 0.049 Uiso calc R 1 1 . .
    C C9 0.10819(16) 0.26083(11) 0.37960(14) 0.0384(4) Uani d . 1 1 . .
    H H9A 0.0884 0.2858 0.2895 0.046 Uiso calc R 1 1 . .
    C C5 0.19169(18) 0.14323(12) 0.79460(15) 0.0478(4) Uani d . 1 1 . .
    H H5A 0.1358 0.0759 0.7850 0.057 Uiso calc R 1 1 . .
    H H5B 0.2971 0.1261 0.8437 0.057 Uiso calc R 1 1 . .
    C C8 0.13589(16) 0.33349(11) 0.48959(14) 0.0394(4) Uani d . 1 1 . .
    C C10 0.11093(15) 0.14936(10) 0.40823(14) 0.0381(4) Uani d . 1 1 . .
    C C1 0.24214(17) 0.29419(12) 0.96984(15) 0.0455(4) Uani d . 1 1 . .
    H H1A 0.3453 0.2980 0.9977 0.055 Uiso calc R 1 1 . .
    C C6 0.16472(15) 0.18558(11) 0.65030(14) 0.0380(4) Uani d . 1 1 . .
    C C12 0.0972(2) 0.48874(13) 0.33928(16) 0.0573(5) Uani d . 1 1 . .
    H H12A 0.1015 0.5671 0.3448 0.086 Uiso calc R 1 1 . .
    H H12B -0.0028 0.4662 0.2808 0.086 Uiso calc R 1 1 . .
    H H12C 0.1650 0.4629 0.3000 0.086 Uiso calc R 1 1 . .
    C C4 0.00631(16) 0.24161(13) 0.86324(15) 0.0475(4) Uani d . 1 1 . .
    H H4A -0.0788 0.2035 0.8059 0.057 Uiso calc R 1 1 . .
    C C2 0.15797(19) 0.36182(13) 1.01276(16) 0.0514(4) Uani d . 1 1 . .
    H H2A 0.1932 0.4197 1.0754 0.062 Uiso calc R 1 1 . .
    C C3 0.00937(18) 0.32851(14) 0.94572(16) 0.0528(4) Uani d . 1 1 . .
    H H3A -0.0726 0.3599 0.9556 0.063 Uiso calc R 1 1 . .
    C C13 0.0520(2) 0.10539(13) 0.16790(15) 0.0537(4) Uani d . 1 1 . .
    H H13A 0.0360 0.0427 0.1082 0.081 Uiso calc R 1 1 . .
    H H13B 0.1336 0.1478 0.1651 0.081 Uiso calc R 1 1 . .
    H H13C -0.0370 0.1493 0.1359 0.081 Uiso calc R 1 1 . .
loop_
    _atom_site_aniso_label
    _atom_site_aniso_U_11
    _atom_site_aniso_U_22
    _atom_site_aniso_U_33
    _atom_site_aniso_U_12
    _atom_site_aniso_U_13
    _atom_site_aniso_U_23
    N 0.0424(7) 0.0461(7) 0.0284(6) -0.0016(5) 0.0122(5) 0.0034(5)
    O1 0.0951(9) 0.0343(6) 0.0415(6) -0.0005(5) 0.0266(6) 0.0034(4)
    O2 0.0836(8) 0.0395(6) 0.0364(6) -0.0022(5) 0.0230(6) -0.0046(4)
    C11 0.0453(8) 0.0327(7) 0.0388(8) 0.0017(6) 0.0146(7) 0.0029(6)
    C7 0.0502(9) 0.0380(8) 0.0321(8) -0.0007(6) 0.0146(6) -0.0032(6)
    C9 0.0433(8) 0.0409(8) 0.0304(7) 0.0010(6) 0.0142(6) 0.0035(6)
    C5 0.0616(10) 0.0434(8) 0.0366(8) 0.0042(7) 0.0180(7) 0.0038(6)
    C8 0.0473(8) 0.0329(7) 0.0387(8) 0.0005(6) 0.0180(6) 0.0012(6)
    C10 0.0433(8) 0.0362(7) 0.0343(7) 0.0005(6) 0.0150(6) -0.0028(6)
    C1 0.0442(8) 0.0564(9) 0.0331(8) -0.0090(7) 0.0126(6) 0.0010(7)
    C6 0.0401(8) 0.0393(8) 0.0326(7) 0.0021(6) 0.0126(6) 0.0025(6)
    C12 0.0857(12) 0.0398(8) 0.0516(10) 0.0030(8) 0.0332(9) 0.0121(7)
    C4 0.0390(8) 0.0630(10) 0.0367(8) -0.0048(7) 0.0114(7) 0.0107(7)
    C2 0.0703(11) 0.0494(9) 0.0366(8) -0.0056(8) 0.0237(8) -0.0016(7)
    C3 0.0556(10) 0.0625(10) 0.0472(9) 0.0140(8) 0.0278(8) 0.0130(8)
    C13 0.0745(11) 0.0525(9) 0.0329(8) -0.0035(8) 0.0203(8) -0.0068(7)
_geom_special_details
;
 All s.u.'s (except the s.u. in the dihedral angle between two l.s. planes)
 are estimated using the full covariance matrix. The cell s.u.'s are taken
 into account individually in the estimation of s.u.'s in distances, angles
 and torsion angles; correlations between s.u.'s in cell parameters are only
 used when they are defined by crystal symmetry. An approximate (isotropic)
 treatment of cell s.u.'s is used for estimating s.u.'s involving l.s. planes.
;
loop_
    _geom_bond_atom_site_label_1
    _geom_bond_atom_site_label_2
    _geom_bond_site_symmetry_2
    _geom_bond_distance
    _geom_bond_publ_flag
    N C4 . 1.3589(19) ?
    N C1 . 1.3631(18) ?
    N C5 . 1.4568(18) ?
    O1 C8 . 1.3652(16) ?
    O1 C12 . 1.4207(17) ?
    O2 C10 . 1.3693(16) ?
    O2 C13 . 1.4284(17) ?
    C11 C6 . 1.3849(19) ?
    C11 C10 . 1.3845(19) ?
    C11 H11A . 0.9300 ?
    C7 C6 . 1.3883(19) ?
    C7 C8 . 1.3868(19) ?
    C7 H7A . 0.9300 ?
    C9 C8 . 1.3880(19) ?
    C9 C10 . 1.3934(19) ?
    C9 H9A . 0.9300 ?
    C5 C6 . 1.5097(19) ?
    C5 H5A . 0.9700 ?
    C5 H5B . 0.9700 ?
    C1 C2 . 1.362(2) ?
    C1 H1A . 0.9300 ?
    C12 H12A . 0.9600 ?
    C12 H12B . 0.9600 ?
    C12 H12C . 0.9600 ?
    C4 C3 . 1.359(2) ?
    C4 H4A . 0.9300 ?
    C2 C3 . 1.393(2) ?
    C2 H2A . 0.9300 ?
    C3 H3A . 0.9300 ?
    C13 H13A . 0.9600 ?
    C13 H13B . 0.9600 ?
    C13 H13C . 0.9600 ?
loop_
    _geom_angle_atom_site_label_1
    _geom_angle_atom_site_label_2
    _geom_angle_atom_site_label_3
    _geom_angle_site_symmetry_1
    _geom_angle_site_symmetry_3
    _geom_angle
    _geom_angle_publ_flag
    C4 N C1 . . 108.58(13) ?
    C4 N C5 . . 125.56(13) ?
    C1 N C5 . . 125.05(13) ?
    C8 O1 C12 . . 118.35(12) ?
    C10 O2 C13 . . 117.65(11) ?
    C6 C11 C10 . . 120.26(12) ?
    C6 C11 H11A . . 119.9 ?
    C10 C11 H11A . . 119.9 ?
    C6 C7 C8 . . 120.00(13) ?
    C6 C7 H7A . . 120.0 ?
    C8 C7 H7A . . 120.0 ?
    C8 C9 C10 . . 117.98(12) ?
    C8 C9 H9A . . 121.0 ?
    C10 C9 H9A . . 121.0 ?
    N C5 C6 . . 113.71(12) ?
    N C5 H5A . . 108.8 ?
    C6 C5 H5A . . 108.8 ?
    N C5 H5B . . 108.8 ?
    C6 C5 H5B . . 108.8 ?
    H5A C5 H5B . . 107.7 ?
    O1 C8 C7 . . 115.00(13) ?
    O1 C8 C9 . . 123.69(13) ?
    C7 C8 C9 . . 121.31(13) ?
    O2 C10 C11 . . 115.85(12) ?
    O2 C10 C9 . . 123.04(12) ?
    C11 C10 C9 . . 121.11(13) ?
    C2 C1 N . . 108.07(14) ?
    C2 C1 H1A . . 126.0 ?
    N C1 H1A . . 126.0 ?
    C11 C6 C7 . . 119.33(13) ?
    C11 C6 C5 . . 119.39(12) ?
    C7 C6 C5 . . 121.27(13) ?
    O1 C12 H12A . . 109.5 ?
    O1 C12 H12B . . 109.5 ?
    H12A C12 H12B . . 109.5 ?
    O1 C12 H12C . . 109.5 ?
    H12A C12 H12C . . 109.5 ?
    H12B C12 H12C . . 109.5 ?
    N C4 C3 . . 108.38(13) ?
    N C4 H4A . . 125.8 ?
    C3 C4 H4A . . 125.8 ?
    C1 C2 C3 . . 107.53(15) ?
    C1 C2 H2A . . 126.2 ?
    C3 C2 H2A . . 126.2 ?
    C4 C3 C2 . . 107.42(14) ?
    C4 C3 H3A . . 126.3 ?
    C2 C3 H3A . . 126.3 ?
    O2 C13 H13A . . 109.5 ?
    O2 C13 H13B . . 109.5 ?
    H13A C13 H13B . . 109.5 ?
    O2 C13 H13C . . 109.5 ?
    H13A C13 H13C . . 109.5 ?
    H13B C13 H13C . . 109.5 ?
loop_
    _geom_hbond_atom_site_label_D
    _geom_hbond_atom_site_label_H
    _geom_hbond_atom_site_label_A
    _geom_hbond_site_symmetry_A
    _geom_hbond_distance_DH
    _geom_hbond_distance_HA
    _geom_hbond_distance_DA
    _geom_hbond_angle_DHA
    C1 H1A Cg 4_666 0.9300 2.79 3.6935(19) 165
    C2 H2A O2 2_556 0.9300 2.715 3.527(2) 146.3
    C5 H5A O2 3_556 0.9700 2.678 3.609(2) 160.9
data_global
_journal_date_recd_electronic     2012-03-13
_journal_date_accepted     2012-04-05
_journal_name_full     'Acta Crystallographica, Section E'
_journal_year     2012
_journal_volume     68
_journal_issue      5
_journal_page_first     o1372
_journal_page_last     o1372
_journal_paper_category     QO
_journal_paper_doi     10.1107/S1600536812015024
_journal_coeditor_code     RK2345
_publ_contact_author_name     'Weijie Zhao'
_publ_contact_author_address
;
School of Pharmaceutical Science and Technology
Dalian Unversity of Technology
PO Box G303
Linggong Road 2
Dalian 116024
People's Republic of China
;
_publ_contact_author_email     'zyzhao@dlut.edu.cn'
_publ_contact_author_fax     '086-411-84986195'
_publ_contact_author_phone     '086-411-84986195'
_publ_section_title
;
1-(3,5-Dimethoxybenzyl)-1<i>H</i>-pyrrole
;
loop_
    _publ_author_name
    _publ_author_footnote
    _publ_author_address
    'Li, Yueqing' ?
;
School of Pharmaceutical Science and Technology
Dalian Unversity of Technology
PO Box G303
Linggong Road 2
Dalian 116024
People's Republic of China
;
    'Zhang, Xu' .
;
School of Pharmaceutical Science and Technology
Dalian Unversity of Technology
PO Box G303
Linggong Road 2
Dalian 116024
People's Republic of China
;
    'Huo, Shiyong' .
;
School of Pharmaceutical Science and Technology
Dalian Unversity of Technology
PO Box G303
Linggong Road 2
Dalian 116024
People's Republic of China
;
    'Huang, Wei' .
;
School of Pharmaceutical Science and Technology
Dalian Unversity of Technology
PO Box G303
Linggong Road 2
Dalian 116024
People's Republic of China
;
    'Zhao, Weijie' .
;
School of Pharmaceutical Science and Technology
Dalian Unversity of Technology
PO Box G303
Linggong Road 2
Dalian 116024
People's Republic of China
;
