# Supplementary material for: 1-(3,5-Dimeth­oxy­benz­yl)-1H-pyrrole
Source: Acta Crystallogr Sect E Struct Rep Online. 2012 Apr 13;68(Pt 5):o1372. doi: 10.1107/S1600536812015024 (PMC3344503; doi:10.1107/S1600536812015024)
Supplement: Supplementary file 2 [file e-68-o1372-Isup2.hkl]

# 
# h,k,l, Fc-squared, Fo-squared, sigma(Fo-squared) and status flag 
# 
data_I
_shelx_title ' 1 in P2(1)/n' 
_shelx_refln_list_code          4 
_shelx_F_calc_maximum      164.44 
_exptl_crystal_F_000       464.00 
_reflns_d_resolution_high  0.8107 
 
loop_ 
 _symmetry_equiv_pos_as_xyz 
 'x, y, z' 
 '-x+1/2, y+1/2, -z+1/2' 
 '-x, -y, -z' 
 'x-1/2, -y-1/2, z-1/2' 
 
_cell_length_a     9.7569 
_cell_length_b    12.2303 
_cell_length_c    10.4181 
_cell_angle_alpha  90.000 
_cell_angle_beta  113.720 
_cell_angle_gamma  90.000 
 
_shelx_F_squared_multiplier     1.000 
 
loop_ 
 _refln_index_h 
 _refln_index_k 
 _refln_index_l 
 _refln_F_squared_calc 
 _refln_F_squared_meas 
 _refln_F_squared_sigma 
 _refln_observed_status 
   4   0   0     5052.16     4709.52     59.20 o 
   6   0   0      492.85      485.16      9.30 o 
   8   0   0      233.91      237.77     10.07 o 
  10   0   0        6.59        4.23      2.47 o 
   1   1   0       47.35       49.59      1.43 o 
   2   1   0    27040.02    24846.48    310.87 o 
   3   1   0       93.77       96.14      2.01 o 
   4   1   0      717.99      752.41      8.22 o 
   5   1   0       38.89       39.63      1.19 o 
   6   1   0      280.07      288.05      8.14 o 
   7   1   0       44.42       52.18      2.08 o 
   8   1   0      117.10      103.60      6.45 o 
   9   1   0        3.04        2.87      1.41 o 
  10   1   0        8.64        8.78      2.07 o 
   1   2   0      267.32      233.61      3.76 o 
   2   2   0      371.47      348.76      4.80 o 
   3   2   0      840.24      798.68      9.57 o 
   4   2   0       82.64       71.13      1.58 o 
   5   2   0       23.72       15.36      0.78 o 
   6   2   0      389.23      408.35      6.55 o 
   7   2   0        0.05        0.00      0.54 o 
   8   2   0       89.78       93.42      5.71 o 
   9   2   0       21.15       22.08      2.70 o 
  10   2   0        1.26        1.27      1.38 o 
   1   3   0      422.43      393.84      6.09 o 
   2   3   0     1449.10     1366.36     14.39 o 
   3   3   0      528.69      535.14      6.90 o 
   4   3   0      152.57      145.31      2.31 o 
   5   3   0       96.59       94.45      2.29 o 
   6   3   0        0.44        0.89      0.57 o 
   7   3   0        2.76        3.69      0.82 o 
   8   3   0        2.43        1.59      0.99 o 
   9   3   0        2.15        1.25      1.86 o 
  10   3   0        0.12        0.74      1.40 o 
   0   4   0      273.24      242.39      4.84 o 
   1   4   0       99.03       83.90      1.56 o 
   2   4   0       79.87       83.07      2.07 o 
   3   4   0      111.63      104.48      2.22 o 
   4   4   0       57.89       56.07      1.69 o 
   5   4   0      320.50      341.09      7.86 o 
   6   4   0       15.74       12.36      1.11 o 
   7   4   0       26.85       22.82      1.47 o 
   8   4   0       31.68       31.08      2.81 o 
   9   4   0        4.74        1.88      2.45 o 
  10   4   0        5.23        7.75      2.86 o 
   1   5   0     1309.62     1270.67     21.57 o 
   2   5   0       70.02       65.53      1.39 o 
   3   5   0       17.96       16.28      0.99 o 
   4   5   0      299.33      312.99      5.00 o 
   5   5   0       95.36       87.93      2.37 o 
   6   5   0       16.17       14.94      1.25 o 
   7   5   0       13.38       13.97      1.29 o 
   8   5   0       15.60       13.89      2.38 o 
   9   5   0       16.13       19.38      2.00 o 
  10   5   0        0.23        1.32      1.58 o 
   0   6   0        3.73        5.95      0.65 o 
   1   6   0      858.03      896.09      8.57 o 
   2   6   0      225.69      234.00      3.29 o 
   3   6   0       12.93       14.18      1.13 o 
   4   6   0        0.01        0.00      0.51 o 
   5   6   0        3.40        3.17      0.82 o 
   6   6   0       57.59       59.51      2.18 o 
   7   6   0       45.17       45.30      2.05 o 
   8   6   0        1.47        0.79      1.02 o 
   9   6   0        0.54        0.04      1.07 o 
  10   6   0        0.31        0.00      1.47 o 
   1   7   0      155.22      133.20      1.93 o 
   2   7   0       93.46      105.91      2.09 o 
   3   7   0       47.06       51.21      1.79 o 
   4   7   0      133.81      143.01      3.26 o 
   5   7   0       12.65       14.20      1.27 o 
   6   7   0        2.04        1.86      0.77 o 
   7   7   0        7.56        5.37      1.25 o 
   8   7   0        2.80        3.39      1.44 o 
   9   7   0        9.01        8.15      2.03 o 
   0   8   0       61.91       65.37      2.20 o 
   1   8   0       25.58       24.39      0.93 o 
   2   8   0       51.58       55.05      1.59 o 
   3   8   0      235.70      246.70      4.55 o 
   4   8   0        3.64        1.13      0.66 o 
   5   8   0       35.77       38.13      2.58 o 
   6   8   0        5.86        5.29      1.48 o 
   7   8   0       23.45       27.01      2.23 o 
   8   8   0        2.45        2.46      1.18 o 
   9   8   0       24.35       24.83      8.30 o 
   1   9   0      106.17      120.51      2.21 o 
   2   9   0       20.38       22.39      1.28 o 
   3   9   0        8.93        9.98      1.41 o 
   4   9   0        1.64        1.14      0.73 o 
   5   9   0       33.39       35.91      1.94 o 
   6   9   0       13.88       15.12      1.85 o 
   7   9   0      120.08      137.94      7.12 o 
   8   9   0        9.47       13.87      2.66 o 
   0  10   0       67.19       78.71      2.73 o 
   1  10   0        0.02        0.00      0.47 o 
   2  10   0       19.02       19.61      1.27 o 
   3  10   0        7.22        5.21      1.00 o 
   4  10   0       28.59       29.47      1.77 o 
   5  10   0       28.76       32.47      2.96 o 
   6  10   0        0.54        0.84      2.31 o 
   7  10   0       11.06       10.63      1.74 o 
   8  10   0        9.78       17.32      2.77 o 
   1  11   0        1.27        0.77      0.56 o 
   2  11   0       26.66       19.09      1.55 o 
   3  11   0       12.28       13.71      1.70 o 
   4  11   0       21.31       19.80      2.49 o 
   5  11   0        5.70        3.25      1.68 o 
   6  11   0        7.34        6.91      2.97 o 
   7  11   0        0.48        0.40      1.66 o 
   0  12   0        0.26        0.98      1.22 o 
   1  12   0        0.53        0.00      1.30 o 
   2  12   0      105.35      108.56      4.18 o 
   3  12   0        0.01        0.00      0.90 o 
   4  12   0        0.04        0.46      2.42 o 
   5  12   0       13.85        8.59      3.37 o 
   6  12   0        9.00       11.55      3.47 o 
   1  13   0        0.04        0.02      0.87 o 
   2  13   0       13.59       14.27      1.83 o 
   3  13   0        2.02        0.00      1.82 o 
   4  13   0       34.59       30.62      7.25 o 
   5  13   0        2.03        0.76      2.32 o 
   0  14   0       21.27       19.40      3.77 o 
   1  14   0        1.64        0.81      1.05 o 
   2  14   0       18.57       16.26      2.06 o 
   3  14   0        6.43        7.31      1.58 o 
   4  14   0        6.72        7.75      1.68 o 
   1  15   0        0.01        0.00      1.23 o 
 -11   0   1       35.25       33.12      4.90 o 
  -9   0   1       43.42       37.99      4.33 o 
  -7   0   1      764.77      780.83     23.26 o 
  -5   0   1     5192.03     5347.59     83.34 o 
  -3   0   1    22426.33    20796.92    320.28 o 
   1   0   1      255.33      240.77      4.69 o 
   3   0   1       76.30       81.59      1.90 o 
   5   0   1      194.28      203.08      3.99 o 
   7   0   1      153.17      135.63      6.07 o 
   9   0   1       17.32       12.59      3.14 o 
 -11   1   1        0.49        0.00      2.54 o 
 -10   1   1        0.04        0.68      1.40 o 
  -9   1   1        8.79        4.44      1.54 o 
  -8   1   1       21.54       21.87      1.74 o 
  -7   1   1      448.82      434.32      6.52 o 
  -6   1   1       25.44       20.35      1.05 o 
  -5   1   1     3275.59     3355.93    109.05 o 
  -4   1   1      248.63      241.75      4.24 o 
  -3   1   1     4720.11     4651.38     50.94 o 
  -2   1   1       21.03       21.76      0.72 o 
  -1   1   1       29.29       27.07      0.84 o 
   0   1   1       14.16        8.11      0.84 o 
   1   1   1      658.20      616.90      8.66 o 
   2   1   1       77.89       63.62      1.14 o 
   3   1   1      265.55      262.86      3.20 o 
   4   1   1      710.70      709.80      7.21 o 
   5   1   1       48.73       55.46      1.39 o 
   6   1   1       10.04        8.82      1.29 o 
   7   1   1       31.47       30.60      1.95 o 
   8   1   1        0.02        0.58      0.98 o 
   9   1   1       41.04       36.66      6.91 o 
  10   1   1        0.27        1.30      1.39 o 
 -11   2   1       10.07       16.26      3.95 o 
 -10   2   1        4.17        2.66      2.09 o 
  -9   2   1        1.86        2.12      1.25 o 
  -8   2   1        0.16        0.22      0.78 o 
  -7   2   1        5.48        5.78      1.27 o 
  -6   2   1      242.33      221.37      3.42 o 
  -5   2   1      204.89      242.77      3.97 o 
  -4   2   1       10.43       11.38      0.87 o 
  -3   2   1       23.71       16.48      0.87 o 
  -2   2   1     2327.53     2175.45     24.18 o 
  -1   2   1      312.42      297.99      3.82 o 
   0   2   1       72.01       62.34      2.47 o 
   1   2   1     5689.19     5453.75     71.11 o 
   2   2   1      928.11      843.96     10.32 o 
   3   2   1      339.50      330.78      4.33 o 
   4   2   1        8.85        6.46      0.72 o 
   5   2   1        0.13        0.62      0.50 o 
   6   2   1      126.36      129.83      2.96 o 
   7   2   1      130.47      115.48      2.95 o 
   8   2   1        5.14        4.63      1.15 o 
   9   2   1       17.86       18.54      3.62 o 
  10   2   1        0.17        1.28      1.64 o 
 -11   3   1        0.17        0.00      2.12 o 
 -10   3   1        0.32        0.00      1.20 o 
  -9   3   1       16.71       13.82      2.23 o 
  -8   3   1       93.84       91.84      6.51 o 
  -7   3   1        9.99       10.57      1.30 o 
  -6   3   1        4.21        4.21      0.71 o 
  -5   3   1       27.16       22.95      0.94 o 
  -4   3   1      158.59      166.85      5.59 o 
  -3   3   1      114.49      115.32      2.54 o 
  -2   3   1        2.76        3.77      0.44 o 
  -1   3   1     6478.88     6194.56     91.53 o 
   0   3   1     2137.60     2094.58     32.30 o 
   1   3   1      572.98      537.89      6.82 o 
   2   3   1        8.46        5.16      0.56 o 
   3   3   1        4.52        5.95      0.69 o 
   4   3   1      243.39      253.90      3.87 o 
   5   3   1       72.95       67.81      2.42 o 
   6   3   1       12.58       10.91      1.07 o 
   7   3   1       74.94       68.53      2.28 o 
   8   3   1        2.22        2.27      2.16 o 
   9   3   1       62.52       69.17      6.17 o 
  10   3   1        6.10        8.44      3.01 o 
 -10   4   1        1.21        1.53      2.18 o 
  -9   4   1        1.68        3.01      1.30 o 
  -8   4   1        5.22        6.22      1.31 o 
  -7   4   1       25.12       22.53      2.15 o 
  -6   4   1       66.49       65.95      2.48 o 
  -5   4   1        9.71        7.05      0.64 o 
  -4   4   1      133.68      132.13      3.40 o 
  -3   4   1       25.08       22.50      0.84 o 
  -2   4   1      133.91      138.20      2.43 o 
  -1   4   1       16.86       16.95      0.77 o 
   0   4   1      694.54      701.11      7.08 o 
   1   4   1      151.45      168.87      3.04 o 
   2   4   1        7.68        7.42      0.72 o 
   3   4   1        3.80        5.82      0.65 o 
   4   4   1       26.04       29.14      1.50 o 
   5   4   1        1.43        2.71      0.68 o 
   6   4   1        7.42       10.68      1.12 o 
   7   4   1       94.05       91.09      3.57 o 
   8   4   1       29.31       35.10      5.75 o 
   9   4   1       36.17       41.96      3.42 o 
  10   4   1        0.12        1.69      1.64 o 
 -10   5   1        0.21        4.36      2.14 o 
  -9   5   1       20.47       17.90      1.96 o 
  -8   5   1        3.68        3.71      1.13 o 
  -7   5   1       19.86       22.83      1.84 o 
  -6   5   1       57.56       67.07      2.13 o 
  -5   5   1       16.78       16.04      1.10 o 
  -4   5   1     1980.40     1939.16     22.37 o 
  -3   5   1       59.28       65.62      1.76 o 
  -2   5   1      625.05      636.28      8.07 o 
  -1   5   1      473.93      470.16      4.58 o 
   0   5   1      387.39      427.82      6.46 o 
   1   5   1       17.43       25.51      0.88 o 
   2   5   1      576.99      585.13      6.93 o 
   3   5   1      232.08      209.19      3.44 o 
   4   5   1      250.72      268.17      5.39 o 
   5   5   1       14.11       15.04      1.19 o 
   6   5   1       24.30       22.50      1.49 o 
   7   5   1       70.66       70.70      3.09 o 
   8   5   1        2.18        2.03      1.00 o 
   9   5   1        5.02        6.60      1.87 o 
 -10   6   1        0.88        0.47      1.15 o 
  -9   6   1       17.64       16.67      1.99 o 
  -8   6   1       90.77       90.58      4.21 o 
  -7   6   1       43.38       45.39      4.47 o 
  -6   6   1      225.38      227.06      4.39 o 
  -5   6   1        2.27        1.30      0.60 o 
  -4   6   1      314.86      329.89      5.27 o 
  -3   6   1        1.39        1.18      0.49 o 
  -2   6   1     2531.47     2574.31     28.90 o 
  -1   6   1      184.33      189.09      2.77 o 
   0   6   1      129.36      146.28      1.92 o 
   1   6   1      185.25      201.26      2.61 o 
   2   6   1      616.89      657.69      7.84 o 
   3   6   1       72.34       67.37      1.86 o 
   4   6   1       13.73       13.65      1.07 o 
   5   6   1       15.68       13.57      1.21 o 
   6   6   1      173.07      178.55      3.99 o 
   7   6   1        0.16        0.57      0.98 o 
   8   6   1       13.30       13.16      1.72 o 
   9   6   1        1.80        0.00      2.19 o 
 -10   7   1        8.59        6.97      1.67 o 
  -9   7   1       16.48       18.78      2.16 o 
  -8   7   1        1.30        1.59      1.11 o 
  -7   7   1       41.49       46.14      2.60 o 
  -6   7   1      295.36      306.69      5.54 o 
  -5   7   1       95.64       93.42      2.60 o 
  -4   7   1      210.36      223.58      4.17 o 
  -3   7   1      150.03      161.79      5.19 o 
  -2   7   1      106.23       88.89      1.82 o 
  -1   7   1      101.14      114.33      2.19 o 
   0   7   1      408.41      471.95      5.05 o 
   1   7   1      248.06      246.27      3.41 o 
   2   7   1        7.12        5.12      0.63 o 
   3   7   1        5.73        7.63      1.27 o 
   4   7   1      343.40      342.95      5.34 o 
   5   7   1       42.71       46.18      2.01 o 
   6   7   1       26.11       29.57      1.80 o 
   7   7   1        3.06        3.25      1.16 o 
   8   7   1       18.67       18.39      3.06 o 
   9   7   1        4.33        4.83      1.51 o 
  -9   8   1       21.76       24.81      2.41 o 
  -8   8   1       62.70       65.27      3.30 o 
  -7   8   1       24.73       25.81      2.13 o 
  -6   8   1        9.95       11.59      1.26 o 
  -5   8   1        0.03        0.09      0.63 o 
  -4   8   1        4.95        4.65      1.24 o 
  -3   8   1      117.53      125.51      2.94 o 
  -2   8   1       46.41       52.30      1.88 o 
  -1   8   1      165.45      168.00      2.92 o 
   0   8   1       18.48       22.95      0.91 o 
   1   8   1       42.77       44.10      1.32 o 
   2   8   1        2.88        2.53      0.84 o 
   3   8   1      145.76      134.85      2.96 o 
   4   8   1       16.69       16.46      1.43 o 
   5   8   1       48.41       56.17      2.69 o 
   6   8   1        0.82        0.00      1.77 o 
   7   8   1       14.69       14.36      1.83 o 
   8   8   1        9.31       13.00      3.47 o 
  -9   9   1        0.23        0.00      1.57 o 
  -8   9   1        0.70        0.00      1.50 o 
  -7   9   1       31.13       34.69      3.91 o 
  -6   9   1       34.54       37.54      2.43 o 
  -5   9   1        3.38        4.75      1.10 o 
  -4   9   1        0.70        0.00      0.62 o 
  -3   9   1       38.85       41.56      1.81 o 
  -2   9   1        7.34        9.38      0.94 o 
  -1   9   1        0.41        0.00      0.46 o 
   0   9   1        0.42        0.00      0.40 o 
   1   9   1        6.32        5.15      0.74 o 
   2   9   1      365.10      368.53      5.61 o 
   3   9   1       93.39       94.19      3.65 o 
   4   9   1       88.78       92.72      2.86 o 
   5   9   1       87.81       96.45      3.04 o 
   6   9   1       25.94       33.19      3.12 o 
   7   9   1      124.04      136.33      4.61 o 
   8   9   1       19.61       23.18      3.00 o 
  -8  10   1        0.35        1.07      1.63 o 
  -7  10   1        0.25        0.42      1.13 o 
  -6  10   1        3.54        0.93      1.12 o 
  -5  10   1        0.51        0.00      0.89 o 
  -4  10   1        0.37        0.00      0.68 o 
  -3  10   1       21.17       20.67      1.53 o 
  -2  10   1       25.70       30.90      2.31 o 
  -1  10   1        6.75        5.37      0.83 o 
   0  10   1      199.71      212.82      3.56 o 
   1  10   1       66.33       58.26      2.25 o 
   2  10   1       22.43       20.46      1.65 o 
   3  10   1        1.06        0.00      0.89 o 
   4  10   1       52.42       52.01      2.78 o 
   5  10   1      211.59      209.01      6.99 o 
   6  10   1       28.72       23.84      2.92 o 
   7  10   1       19.04       20.47      2.93 o 
  -7  11   1       19.43       20.50      2.77 o 
  -6  11   1        6.19        6.05      1.76 o 
  -5  11   1       18.40       17.82      2.33 o 
  -4  11   1        1.29        1.00      1.41 o 
  -3  11   1       24.39       25.64      1.69 o 
  -2  11   1        4.44        4.38      0.95 o 
  -1  11   1      105.61       86.82      2.73 o 
   0  11   1       28.91       27.44      1.53 o 
   1  11   1        3.77        4.28      0.91 o 
   2  11   1        8.07       13.26      1.55 o 
   3  11   1      140.95      138.61      3.95 o 
   4  11   1        0.06        0.39      1.08 o 
   5  11   1       37.93       41.32      6.18 o 
   6  11   1       28.83       33.30      3.42 o 
   7  11   1       48.99       52.44      4.15 o 
  -7  12   1        0.05        2.45      2.55 o 
  -6  12   1        0.69        2.78      1.50 o 
  -5  12   1        6.60        7.63      2.02 o 
  -4  12   1        1.42        1.74      1.62 o 
  -3  12   1       71.88       75.70      3.24 o 
  -2  12   1        8.98        8.71      1.25 o 
  -1  12   1       37.33       33.55      1.91 o 
   0  12   1        0.10        0.00      0.62 o 
   1  12   1       63.01       55.84      2.31 o 
   2  12   1       23.66       20.80      1.63 o 
   3  12   1        0.06        0.29      1.17 o 
   4  12   1       77.44       81.93      9.60 o 
   5  12   1       51.48       56.87      3.27 o 
   6  12   1       22.45       30.73      3.42 o 
  -5  13   1        6.53        6.61      2.42 o 
  -4  13   1        1.87        1.07      1.44 o 
  -3  13   1       21.39       21.52      3.57 o 
  -2  13   1        6.18        4.15      1.31 o 
  -1  13   1       31.70       30.12      3.31 o 
   0  13   1       21.37       15.94      1.91 o 
   1  13   1        6.43        5.67      1.26 o 
   2  13   1        3.94        2.18      1.56 o 
   3  13   1        5.95        6.11      1.53 o 
   4  13   1       10.59        9.31      3.31 o 
   5  13   1        2.67        1.93      1.43 o 
  -4  14   1        1.24        2.22      1.75 o 
  -3  14   1       11.86        7.96      2.16 o 
  -2  14   1        8.89        9.62      1.68 o 
  -1  14   1        0.38        0.00      1.00 o 
   0  14   1        8.34        9.42      1.89 o 
   1  14   1        0.01        0.00      1.01 o 
   2  14   1        2.61        1.40      1.24 o 
   3  14   1       89.30       93.29      4.23 o 
  -1  15   1        9.05        7.93      2.10 o 
   0  15   1        7.81        9.22      1.76 o 
 -10   0   2      201.42      174.59      9.25 o 
  -8   0   2     1073.29     1042.42     28.47 o 
  -6   0   2     1080.04     1006.12     25.50 o 
  -4   0   2     2229.39     2237.41     35.81 o 
  -2   0   2     5904.45     5676.80     87.31 o 
   0   0   2     2636.43     2681.02     41.78 o 
   2   0   2      244.72      201.25      3.68 o 
   4   0   2       19.68       15.52      0.95 o 
   6   0   2        7.69        4.10      1.04 o 
  10   0   2        0.79        0.00      2.04 o 
 -11   1   2        1.68        0.17      2.49 o 
 -10   1   2      201.07      191.18      6.86 o 
  -9   1   2       27.30       26.60      2.62 o 
  -8   1   2      410.82      399.12     11.94 o 
  -7   1   2        0.30        0.65      0.59 o 
  -6   1   2      474.21      434.72      6.44 o 
  -5   1   2        0.61        1.04      0.51 o 
  -4   1   2       81.21       72.25      1.73 o 
  -3   1   2     1098.26     1024.47     13.45 o 
  -2   1   2     2913.30     2877.28     31.70 o 
  -1   1   2     1456.88     1506.23     19.81 o 
   0   1   2     3404.78     3275.46     32.17 o 
   1   1   2     1671.34     1618.56     17.82 o 
   2   1   2        3.03        2.93      0.39 o 
   3   1   2       50.62       48.33      1.04 o 
   4   1   2       31.37       31.78      1.07 o 
   5   1   2        7.74        6.54      0.74 o 
   6   1   2       28.30       29.82      1.77 o 
   7   1   2        2.51        1.14      0.78 o 
   8   1   2       76.46       72.32      5.28 o 
   9   1   2        0.99        2.04      2.01 o 
  10   1   2        3.15        5.70      2.47 o 
 -11   2   2       10.99       16.06      2.61 o 
 -10   2   2       52.39       42.20      5.55 o 
  -9   2   2        0.08        0.11      0.83 o 
  -8   2   2       18.58       15.24      1.55 o 
  -7   2   2       83.73       81.82      3.36 o 
  -6   2   2       62.30       56.81      1.80 o 
  -5   2   2        9.11        8.84      1.38 o 
  -4   2   2       19.30       18.95      1.09 o 
  -3   2   2      843.33      740.10     10.60 o 
  -2   2   2      108.08      109.51      2.37 o 
  -1   2   2     4641.46     4336.04     48.25 o 
   0   2   2      780.62      733.64     12.53 o 
   1   2   2     2004.64     1903.68     24.15 o 
   2   2   2        3.22        3.33      0.41 o 
   3   2   2       71.61       77.91      1.97 o 
   4   2   2       93.95       95.61      2.40 o 
   5   2   2       66.81       69.32      2.08 o 
   6   2   2       96.54       90.97      2.54 o 
   7   2   2        3.92        3.24      1.44 o 
   8   2   2        6.68        8.38      1.84 o 
   9   2   2        7.26        5.33      5.48 o 
  10   2   2       16.72       14.28      3.47 o 
 -11   3   2        3.37        2.29      2.08 o 
 -10   3   2        4.33        4.68      1.68 o 
  -9   3   2        5.46        5.93      1.32 o 
  -8   3   2        4.08        1.18      1.13 o 
  -7   3   2        0.92        0.79      0.92 o 
  -6   3   2      321.57      333.39      6.73 o 
  -5   3   2       18.41       19.20      0.86 o 
  -4   3   2      773.46      738.87      9.38 o 
  -3   3   2       42.76       39.11      1.19 o 
  -2   3   2       51.45       46.62      1.05 o 
  -1   3   2     2869.77     2752.96     27.56 o 
   0   3   2      876.80      866.49     15.34 o 
   1   3   2       22.97       20.97      1.47 o 
   2   3   2      734.32      746.00      9.52 o 
   3   3   2      172.64      187.46      3.46 o 
   4   3   2       50.31       54.10      1.74 o 
   5   3   2      344.12      343.50      5.16 o 
   6   3   2       26.50       29.73      1.61 o 
   7   3   2       14.53       14.95      1.62 o 
   8   3   2      145.01      147.95      5.78 o 
   9   3   2        0.86        0.29      1.43 o 
 -11   4   2        0.44        0.44      2.33 o 
 -10   4   2        0.82        1.90      1.12 o 
  -9   4   2       57.32       55.61      2.88 o 
  -8   4   2       79.83       74.85      5.19 o 
  -7   4   2        7.02        6.00      1.99 o 
  -6   4   2        1.25        1.70      0.58 o 
  -5   4   2        5.73        6.03      0.63 o 
  -4   4   2      126.77      128.83      2.63 o 
  -3   4   2       85.83       84.42      1.65 o 
  -2   4   2     1651.40     1577.58     18.02 o 
  -1   4   2        7.63        8.09      0.66 o 
   0   4   2      262.23      258.45      4.21 o 
   1   4   2      147.22      135.92      2.46 o 
   2   4   2      222.57      225.07      4.56 o 
   3   4   2     1042.00     1027.71     13.05 o 
   4   4   2      337.81      324.96      4.84 o 
   5   4   2        2.38        4.97      0.82 o 
   6   4   2       91.15       93.73      3.37 o 
   7   4   2       23.93       23.05      1.71 o 
   8   4   2        8.09        6.40      1.69 o 
   9   4   2        6.85        5.15      1.69 o 
 -11   5   2       11.69        8.56      5.19 o 
 -10   5   2       12.59        6.63      1.48 o 
  -9   5   2       57.03       62.36      3.76 o 
  -8   5   2        7.63        8.22      1.39 o 
  -7   5   2      240.52      247.76      5.68 o 
  -6   5   2       83.76       79.52      2.77 o 
  -5   5   2        2.43        2.97      0.56 o 
  -4   5   2      504.06      496.24      6.21 o 
  -3   5   2        8.75       11.21      0.81 o 
  -2   5   2        2.78        5.10      0.51 o 
  -1   5   2       74.45       71.17      1.34 o 
   0   5   2     1121.32     1138.30     12.02 o 
   1   5   2       13.17       15.08      0.69 o 
   2   5   2      304.40      327.04      4.33 o 
   3   5   2        3.27        6.95      0.83 o 
   4   5   2        0.08        0.00      0.58 o 
   5   5   2      109.57      103.61      2.60 o 
   6   5   2        4.76        4.57      1.00 o 
   7   5   2        0.07        0.00      0.84 o 
   8   5   2       14.69        7.67      1.88 o 
   9   5   2        2.03        0.00      2.22 o 
 -10   6   2        2.50        2.90      1.99 o 
  -9   6   2       94.54      105.29      4.68 o 
  -8   6   2       47.12       46.06      2.63 o 
  -7   6   2      163.84      163.46      4.52 o 
  -6   6   2       38.78       42.26      3.65 o 
  -5   6   2       24.97       25.81      1.70 o 
  -4   6   2       25.04       24.27      1.21 o 
  -3   6   2       18.28       22.15      0.97 o 
  -2   6   2      684.47      730.42      9.31 o 
  -1   6   2       39.00       49.79      1.85 o 
   0   6   2      224.11      228.35      3.13 o 
   1   6   2      378.76      399.58      4.39 o 
   2   6   2       23.08       16.14      0.83 o 
   3   6   2        4.04        2.15      0.65 o 
   4   6   2       21.71       21.63      1.31 o 
   5   6   2        0.14        0.03      0.67 o 
   6   6   2        4.14        2.84      0.84 o 
   7   6   2        7.42       13.88      1.96 o 
   8   6   2        0.06        0.44      1.66 o 
   9   6   2        0.01        0.00      1.36 o 
 -10   7   2        0.91        3.81      2.49 o 
  -9   7   2       27.40       25.20      2.35 o 
  -8   7   2        0.01        0.92      1.06 o 
  -7   7   2        3.81        3.29      1.07 o 
  -6   7   2       41.95       46.55      2.40 o 
  -5   7   2      253.00      257.95      4.67 o 
  -4   7   2       36.56       42.57      1.63 o 
  -3   7   2       87.57       71.74      2.46 o 
  -2   7   2      123.00      126.93      2.74 o 
  -1   7   2      171.91      186.77      3.06 o 
   0   7   2        8.93       10.83      0.71 o 
   1   7   2       32.94       33.45      1.04 o 
   2   7   2        0.13        0.00      0.50 o 
   3   7   2       31.56       30.76      1.59 o 
   4   7   2        0.15        0.60      0.67 o 
   5   7   2       25.51       25.80      1.56 o 
   6   7   2       47.52       49.65      2.75 o 
   7   7   2       31.93       32.34      2.41 o 
   8   7   2        0.03        0.81      1.15 o 
  -9   8   2        1.07        1.12      1.15 o 
  -8   8   2       10.04       11.62      1.73 o 
  -7   8   2      127.60      136.89      4.33 o 
  -6   8   2        0.86        1.18      0.91 o 
  -5   8   2       58.52       60.81      2.15 o 
  -4   8   2        0.00        0.00      0.54 o 
  -3   8   2        2.51        3.44      0.75 o 
  -2   8   2       22.95       20.35      1.23 o 
  -1   8   2      144.85      153.34      2.52 o 
   0   8   2       37.49       39.11      1.26 o 
   1   8   2        0.45        0.48      0.39 o 
   2   8   2       93.87       94.02      2.98 o 
   3   8   2       12.63       12.80      1.23 o 
   4   8   2      115.54      108.88      2.84 o 
   5   8   2      216.25      218.24      5.02 o 
   6   8   2        8.68        8.20      2.09 o 
   7   8   2        1.21        3.31      1.79 o 
   8   8   2        0.48        1.04      1.77 o 
  -9   9   2        5.39        5.95      1.57 o 
  -8   9   2       10.43       12.23      1.86 o 
  -7   9   2        0.15        0.69      1.01 o 
  -6   9   2        0.53        0.00      0.92 o 
  -5   9   2       24.75       24.34      1.57 o 
  -4   9   2       14.93       14.68      1.28 o 
  -3   9   2       23.51       29.08      1.58 o 
  -2   9   2       48.87       46.42      2.08 o 
  -1   9   2      308.29      305.11      4.40 o 
   0   9   2      336.66      327.30      5.83 o 
   1   9   2      219.05      225.01      4.02 o 
   2   9   2       48.51       47.59      2.06 o 
   3   9   2      372.02      369.97      8.65 o 
   4   9   2       78.05       80.44      3.33 o 
   5   9   2       91.18       94.32      3.72 o 
   6   9   2       54.64       55.39      3.92 o 
   7   9   2      135.21      143.69      6.13 o 
  -8  10   2        2.05        2.17      2.42 o 
  -7  10   2       20.46       21.84      3.06 o 
  -6  10   2       20.72       20.65      2.56 o 
  -5  10   2       27.30       31.13      2.17 o 
  -4  10   2       63.17       64.25      2.34 o 
  -3  10   2       56.86       56.09      2.14 o 
  -2  10   2      119.94      109.91      2.96 o 
  -1  10   2       44.01       43.09      1.59 o 
   0  10   2       49.73       53.24      2.21 o 
   1  10   2       52.02       57.40      2.89 o 
   2  10   2      390.38      386.25      8.25 o 
   3  10   2      152.26      143.91      4.03 o 
   4  10   2       73.07       76.66      4.35 o 
   5  10   2      129.47      123.00      4.39 o 
   6  10   2        0.00        0.00      1.67 o 
   7  10   2       41.05       51.21      7.47 o 
  -8  11   2       13.71       16.65      3.80 o 
  -7  11   2       10.48       10.00      2.35 o 
  -6  11   2        0.62        1.03      1.06 o 
  -5  11   2        9.09        7.15      1.41 o 
  -4  11   2       28.15       24.72      2.03 o 
  -3  11   2        9.33        9.12      1.23 o 
  -2  11   2       55.74       56.22      2.78 o 
  -1  11   2       77.48       61.78      1.95 o 
   0  11   2      302.09      301.73      5.23 o 
   1  11   2       48.35       49.11      3.49 o 
   2  11   2        3.10        2.32      1.23 o 
   3  11   2       58.84       64.86      3.06 o 
   4  11   2       30.31       27.02      2.57 o 
   5  11   2       15.84       16.50      2.75 o 
   6  11   2       14.30       16.14      2.80 o 
  -7  12   2        1.79        3.07      1.72 o 
  -6  12   2       17.68       18.70      2.05 o 
  -5  12   2       21.11       17.26      2.41 o 
  -4  12   2        1.85        0.52      1.02 o 
  -3  12   2       63.10       59.53      2.87 o 
  -2  12   2       20.61       16.05      1.36 o 
  -1  12   2        6.72        5.69      1.16 o 
   0  12   2       18.92       21.30      2.28 o 
   1  12   2      343.61      364.52      8.29 o 
   2  12   2       87.03       80.94      3.18 o 
   3  12   2        0.22        1.23      1.16 o 
   4  12   2        8.61        7.24      1.71 o 
   5  12   2       12.29       21.33      4.42 o 
  -6  13   2        1.26        1.78      1.60 o 
  -5  13   2        3.49        2.25      1.27 o 
  -4  13   2        4.01        5.83      1.41 o 
  -3  13   2        0.38        0.76      1.01 o 
  -2  13   2        1.52        1.24      0.89 o 
  -1  13   2       67.11       61.53      2.28 o 
   0  13   2        2.18        1.64      0.89 o 
   1  13   2        2.56        2.78      1.00 o 
   2  13   2       19.45       19.05      2.02 o 
   3  13   2       18.33       13.59      1.86 o 
   4  13   2        2.83        4.59      1.52 o 
  -4  14   2        2.90        3.87      1.81 o 
  -3  14   2        0.20        1.38      1.20 o 
  -2  14   2       78.35       91.84      4.57 o 
  -1  14   2        3.53        2.08      1.34 o 
   0  14   2        8.98        7.93      1.66 o 
   1  14   2        8.55       11.37      1.89 o 
   2  14   2       36.80       41.50      3.78 o 
 -11   0   3      168.13      199.50     10.25 o 
  -9   0   3       65.34       60.30      5.05 o 
  -7   0   3      634.06      638.07     12.78 o 
  -5   0   3      146.13      131.06      3.82 o 
  -3   0   3       13.09       12.76      1.05 o 
  -1   0   3       61.43       70.30      1.69 o 
   1   0   3       26.67       28.39      1.40 o 
   3   0   3       77.73       76.04      2.41 o 
   5   0   3       42.30       37.37      2.40 o 
   7   0   3        2.60        2.38      1.28 o 
   9   0   3       20.51       29.83      4.56 o 
 -11   1   3       12.04        9.18      2.08 o 
 -10   1   3        0.80        1.67      1.86 o 
  -9   1   3       71.40       63.48      4.16 o 
  -8   1   3        0.54        0.00      0.61 o 
  -7   1   3       78.93       83.18      3.56 o 
  -6   1   3       15.28       16.86      1.11 o 
  -5   1   3      697.64      741.50      9.61 o 
  -4   1   3      185.66      203.02      3.39 o 
  -3   1   3        2.59        2.51      0.99 o 
  -2   1   3      552.09      573.62      7.14 o 
  -1   1   3     1125.22     1122.91     11.92 o 
   0   1   3      881.16      870.28      7.27 o 
   1   1   3        8.81        5.94      0.47 o 
   2   1   3      191.77      202.30      3.32 o 
   3   1   3      108.29      102.29      1.92 o 
   4   1   3       51.98       47.34      1.55 o 
   5   1   3       71.57       76.36      1.87 o 
   6   1   3       39.45       37.44      1.84 o 
   7   1   3      108.96      108.61      4.53 o 
   8   1   3        7.54        9.40      1.94 o 
   9   1   3        1.22        0.00      1.89 o 
 -11   2   3       12.01        8.54      1.89 o 
 -10   2   3       34.56       33.19      4.35 o 
  -9   2   3       96.29       89.80      3.35 o 
  -8   2   3       32.99       31.72      1.72 o 
  -7   2   3       59.10       60.79      4.06 o 
  -6   2   3       85.77       80.00      2.19 o 
  -5   2   3      152.27      154.45      3.03 o 
  -4   2   3       79.45       66.71      1.71 o 
  -3   2   3       73.72       74.79      1.68 o 
  -2   2   3      125.82      128.68      2.39 o 
  -1   2   3      944.26      938.82     10.04 o 
   0   2   3       32.86       37.95      0.79 o 
   1   2   3       22.20       28.40      1.38 o 
   2   2   3       11.13       15.85      0.81 o 
   3   2   3      419.11      410.65      4.98 o 
   4   2   3      322.79      320.79      5.39 o 
   5   2   3        2.65        2.89      0.85 o 
   6   2   3       72.68       68.75      2.76 o 
   7   2   3       24.93       23.36      2.09 o 
   8   2   3        5.26        5.13      1.69 o 
   9   2   3        1.71        1.24      1.53 o 
 -11   3   3        0.02        2.19      1.48 o 
 -10   3   3        6.13        7.12      1.46 o 
  -9   3   3        0.87        0.94      0.89 o 
  -8   3   3       25.25       27.60      1.94 o 
  -7   3   3       58.64       65.05      2.13 o 
  -6   3   3       24.16       20.79      1.24 o 
  -5   3   3      153.01      161.41      3.16 o 
  -4   3   3       75.58       77.30      1.60 o 
  -3   3   3      146.94      141.62      2.55 o 
  -2   3   3      349.40      321.88      4.15 o 
  -1   3   3     1393.36     1431.62     14.97 o 
   0   3   3     1721.95     1648.27     19.09 o 
   1   3   3      263.27      311.63      4.33 o 
   2   3   3        0.16        0.73      0.50 o 
   3   3   3       37.79       38.35      1.41 o 
   4   3   3       57.59       57.38      2.02 o 
   5   3   3      176.22      169.77      3.38 o 
   6   3   3       31.05       32.19      1.75 o 
   7   3   3       27.57       29.17      2.16 o 
   8   3   3        8.43       10.44      2.00 o 
   9   3   3        7.30        8.18      3.21 o 
 -11   4   3        1.00        1.62      1.30 o 
 -10   4   3        6.71        3.75      1.31 o 
  -9   4   3        0.28        0.28      0.88 o 
  -8   4   3        0.02        0.76      0.84 o 
  -7   4   3      120.87      125.40      3.11 o 
  -6   4   3       10.52       10.46      1.18 o 
  -5   4   3       77.86       67.29      1.60 o 
  -4   4   3        0.87        0.45      0.35 o 
  -3   4   3       11.04       12.08      0.73 o 
  -2   4   3      511.86      500.16      6.06 o 
  -1   4   3       41.40       38.99      1.28 o 
   0   4   3     1045.98     1058.44     13.03 o 
   1   4   3      470.08      483.23      6.30 o 
   2   4   3      161.91      150.17      3.01 o 
   3   4   3      139.70      146.57      5.09 o 
   4   4   3        4.26        4.43      0.83 o 
   5   4   3      129.97      131.69      3.23 o 
   6   4   3        6.48        4.31      0.96 o 
   7   4   3        6.98        7.64      1.78 o 
   8   4   3       12.75       16.39      3.86 o 
   9   4   3        0.00        1.05      2.19 o 
 -11   5   3        5.67        5.09      1.47 o 
 -10   5   3        7.31        8.89      1.62 o 
  -9   5   3       20.42       26.33      2.22 o 
  -8   5   3       21.96       20.15      2.34 o 
  -7   5   3       98.06       94.57      4.12 o 
  -6   5   3      119.17      121.13      3.04 o 
  -5   5   3      124.18      117.53      2.75 o 
  -4   5   3        4.19        4.95      0.57 o 
  -3   5   3        0.68        0.46      0.41 o 
  -2   5   3       11.73       12.30      0.85 o 
  -1   5   3      117.78      135.03      3.39 o 
   0   5   3      222.67      225.49      3.99 o 
   1   5   3       24.00       25.14      1.20 o 
   2   5   3        9.78       10.81      1.11 o 
   3   5   3      111.36       95.64      2.53 o 
   4   5   3        8.20        6.89      0.98 o 
   5   5   3       29.01       25.70      1.51 o 
   6   5   3       22.48       22.68      1.55 o 
   7   5   3       27.96       22.76      2.50 o 
   8   5   3        9.12       12.87      2.23 o 
 -10   6   3        1.45        3.05      1.30 o 
  -9   6   3        4.86        2.64      1.16 o 
  -8   6   3       13.08       13.44      2.10 o 
  -7   6   3       34.21       35.22      2.35 o 
  -6   6   3        3.73        3.91      1.02 o 
  -5   6   3       93.36       89.19      2.13 o 
  -4   6   3      211.23      217.27      3.48 o 
  -3   6   3       59.22       47.63      1.56 o 
  -2   6   3      479.42      495.35      9.09 o 
  -1   6   3      444.35      417.44      6.08 o 
   0   6   3       70.16       66.57      2.22 o 
   1   6   3       34.50       41.04      1.09 o 
   2   6   3      158.91      168.61      3.48 o 
   3   6   3        8.91       11.33      1.10 o 
   4   6   3       37.78       44.48      2.52 o 
   5   6   3       90.04       84.68      2.57 o 
   6   6   3        0.08        0.00      0.94 o 
   7   6   3       37.85       37.17      2.51 o 
   8   6   3        6.24        4.45      1.70 o 
 -10   7   3        1.40        2.86      1.39 o 
  -9   7   3        0.71        1.96      1.44 o 
  -8   7   3       15.14       17.19      1.88 o 
  -7   7   3       22.11       23.16      1.92 o 
  -6   7   3       11.91       15.66      1.54 o 
  -5   7   3       77.16       79.91      2.29 o 
  -4   7   3      153.96      153.61      3.25 o 
  -3   7   3       15.84       13.03      1.02 o 
  -2   7   3      179.70      192.62      3.90 o 
  -1   7   3       40.72       35.75      1.63 o 
   0   7   3      217.03      241.13      4.01 o 
   1   7   3       36.52       38.16      1.29 o 
   2   7   3      325.68      338.92      7.04 o 
   3   7   3        2.48        3.65      1.77 o 
   4   7   3       15.03       17.05      1.81 o 
   5   7   3        0.76        1.56      1.05 o 
   6   7   3        8.64       10.16      1.98 o 
   7   7   3       45.13       45.45      3.62 o 
   8   7   3       27.96       21.65      4.31 o 
 -10   8   3        0.01        2.01      1.69 o 
  -9   8   3        0.50        1.49      1.29 o 
  -8   8   3        3.75        4.84      1.57 o 
  -7   8   3        0.03        0.39      0.91 o 
  -6   8   3       69.69       74.20      2.51 o 
  -5   8   3       81.74       80.66      2.45 o 
  -4   8   3       27.00       29.81      1.54 o 
  -3   8   3       18.71       19.11      1.81 o 
  -2   8   3       25.37       18.98      1.67 o 
  -1   8   3        6.62        5.27      1.07 o 
   0   8   3      239.20      257.66      4.34 o 
   1   8   3      156.88      161.04      3.32 o 
   2   8   3      247.45      242.49      4.92 o 
   3   8   3       53.08       56.40      3.70 o 
   4   8   3       41.48       38.06      2.58 o 
   5   8   3       77.67       68.38      4.12 o 
   6   8   3       17.95       14.10      2.47 o 
   7   8   3        0.55        0.00      1.89 o 
  -9   9   3        0.33        1.66      1.75 o 
  -8   9   3       37.89       45.49      3.60 o 
  -7   9   3        9.59        9.94      1.51 o 
  -6   9   3        4.66        4.27      1.17 o 
  -5   9   3        5.77        6.61      1.04 o 
  -4   9   3      384.67      398.96      6.56 o 
  -3   9   3      283.27      280.61      5.08 o 
  -2   9   3       26.47       26.18      1.60 o 
  -1   9   3      308.59      292.95      4.34 o 
   0   9   3     1433.90     1433.93     19.99 o 
   1   9   3        9.86       13.24      1.16 o 
   2   9   3       28.14       27.95      3.60 o 
   3   9   3       18.38       19.68      2.02 o 
   4   9   3      234.59      240.91      5.50 o 
   5   9   3        5.06        5.27      1.36 o 
   6   9   3       15.56       16.36      2.80 o 
   7   9   3        7.57        1.06      2.68 o 
  -8  10   3        0.01        0.00      1.26 o 
  -7  10   3       25.16       32.53      3.01 o 
  -6  10   3      128.33      134.35      4.35 o 
  -5  10   3      173.62      177.07      4.88 o 
  -4  10   3        1.05        0.43      0.80 o 
  -3  10   3      147.41      149.69      4.58 o 
  -2  10   3      515.80      552.37      7.67 o 
  -1  10   3      183.77      182.03      4.36 o 
   0  10   3        5.58        5.60      1.10 o 
   1  10   3      284.86      290.55      5.85 o 
   2  10   3      583.17      622.37     11.84 o 
   3  10   3        3.66        2.79      1.23 o 
   4  10   3        7.70        7.68      1.40 o 
   5  10   3        2.97        0.76      1.12 o 
   6  10   3        5.10        7.03      2.32 o 
  -8  11   3        2.12        1.91      2.50 o 
  -7  11   3       10.49        9.22      3.59 o 
  -6  11   3       19.71       20.45      2.08 o 
  -5  11   3       53.96       55.61      3.25 o 
  -4  11   3        7.87        8.00      1.40 o 
  -3  11   3      377.66      373.96      7.69 o 
  -2  11   3       20.49       17.60      1.34 o 
  -1  11   3      105.14       99.69      2.50 o 
   0  11   3       48.00       61.51      2.62 o 
   1  11   3        0.65        0.83      1.12 o 
   2  11   3       27.59       23.42      2.32 o 
   3  11   3       32.85       27.92      2.95 o 
   4  11   3        3.58        0.58      1.21 o 
   5  11   3        0.04        0.00      1.18 o 
  -7  12   3       12.66        9.76      2.27 o 
  -6  12   3        0.84        0.70      1.44 o 
  -5  12   3       64.03       62.26      3.95 o 
  -4  12   3       66.43       68.81      3.64 o 
  -3  12   3        0.93        1.01      1.27 o 
  -2  12   3       34.55       40.38      1.94 o 
  -1  12   3       84.43       75.11      3.28 o 
   0  12   3        2.74        2.95      1.08 o 
   1  12   3        3.37        1.77      1.31 o 
   2  12   3        2.15        0.76      1.37 o 
   3  12   3        0.49        0.69      1.16 o 
   4  12   3       29.78       31.21      2.59 o 
   5  12   3        0.00        0.00      1.32 o 
  -6  13   3       10.33        7.07      1.59 o 
  -5  13   3        0.27        0.45      1.21 o 
  -4  13   3        2.65        1.56      1.16 o 
  -3  13   3        5.87        3.95      1.32 o 
  -2  13   3        1.14        0.45      0.84 o 
  -1  13   3        2.91        4.34      1.11 o 
   0  13   3        0.03        0.82      0.85 o 
   1  13   3        3.98        1.99      1.31 o 
   2  13   3        1.21        0.74      1.20 o 
   3  13   3        0.91        0.00      1.46 o 
  -4  14   3        3.01        3.34      1.79 o 
  -3  14   3        1.05        3.49      3.14 o 
  -2  14   3       12.18       12.89      4.08 o 
  -1  14   3       40.38       38.98      2.39 o 
   0  14   3        0.47        2.01      1.22 o 
   1  14   3       10.66        7.89      1.38 o 
   2  14   3        2.38        2.94      1.40 o 
 -10   0   4       84.78      100.09      6.50 o 
  -8   0   4       20.48       29.59      2.96 o 
  -6   0   4       35.23       44.31      4.82 o 
  -4   0   4       49.82       51.89      6.63 o 
  -2   0   4      286.36      256.52      5.59 o 
   0   0   4      387.88      429.08     10.16 o 
   2   0   4      672.86      624.71     11.53 o 
   4   0   4       20.68       26.18      1.69 o 
   6   0   4       17.24       11.22      1.81 o 
   8   0   4        4.12        5.53      2.50 o 
 -11   1   4        4.75        4.74      1.62 o 
 -10   1   4        0.41        0.00      0.85 o 
  -9   1   4       13.97       14.98      1.41 o 
  -8   1   4        9.40        7.90      1.07 o 
  -7   1   4      105.34      117.09      2.93 o 
  -6   1   4       39.10       47.30      2.28 o 
  -5   1   4       71.70       71.53      2.64 o 
  -4   1   4       43.30       38.26      1.33 o 
  -3   1   4      138.36      152.47      2.76 o 
  -2   1   4      347.82      375.19      4.24 o 
  -1   1   4       10.67       11.69      0.44 o 
   0   1   4      217.97      227.42      2.71 o 
   1   1   4      931.89      994.14     12.21 o 
   2   1   4      422.16      427.56      6.07 o 
   3   1   4       40.48       42.05      1.39 o 
   4   1   4       15.53       12.46      0.92 o 
   5   1   4       12.63       11.81      1.11 o 
   6   1   4       22.03       19.53      1.76 o 
   7   1   4       10.82        8.11      1.83 o 
   8   1   4       32.43       39.26      3.42 o 
 -11   2   4        1.92        0.00      1.22 o 
 -10   2   4        1.02        0.58      0.91 o 
  -9   2   4      124.05      130.61      4.48 o 
  -8   2   4        1.74        0.44      0.71 o 
  -7   2   4        7.56        5.02      0.84 o 
  -6   2   4      310.93      337.53      5.51 o 
  -5   2   4      101.77      109.70      2.52 o 
  -4   2   4      263.40      281.52      4.44 o 
  -3   2   4       50.64       59.02      1.55 o 
  -2   2   4     1016.02     1029.59     12.70 o 
  -1   2   4     2587.07     2798.47     23.83 o 
   0   2   4     1682.66     1744.39     15.23 o 
   1   2   4      112.05      119.59      2.99 o 
   2   2   4      154.81      163.45      3.09 o 
   3   2   4      186.49      183.96      2.94 o 
   4   2   4      286.76      275.22      4.47 o 
   5   2   4       71.53       76.84      2.57 o 
   6   2   4      205.30      209.62      6.36 o 
   7   2   4        7.77        9.17      2.05 o 
   8   2   4       13.45        9.51      2.98 o 
 -11   3   4       10.41        5.90      1.76 o 
 -10   3   4        2.01        1.82      1.15 o 
  -9   3   4        0.03        0.00      0.80 o 
  -8   3   4       67.76       65.58      2.36 o 
  -7   3   4       37.95       39.87      1.79 o 
  -6   3   4      187.80      192.90      3.80 o 
  -5   3   4      183.87      186.95      2.99 o 
  -4   3   4      140.69      140.98      2.38 o 
  -3   3   4       20.68       17.99      1.54 o 
  -2   3   4     4243.97     4505.25     44.95 o 
  -1   3   4      376.06      395.30      4.58 o 
   0   3   4      434.46      472.82      6.02 o 
   1   3   4      517.34      556.45     10.63 o 
   2   3   4      682.93      738.01      9.83 o 
   3   3   4      283.35      306.41      5.20 o 
   4   3   4      243.89      242.47      5.65 o 
   5   3   4        0.05        0.92      0.71 o 
   6   3   4       85.79       83.36      4.55 o 
   7   3   4       16.02       14.63      1.82 o 
   8   3   4       32.16       44.79      7.38 o 
 -11   4   4        2.29        2.30      1.25 o 
 -10   4   4        0.41        0.71      1.05 o 
  -9   4   4       78.91       70.55      3.27 o 
  -8   4   4       71.23       66.90      2.82 o 
  -7   4   4       23.19       21.61      1.43 o 
  -6   4   4      211.24      215.94      4.14 o 
  -5   4   4      257.65      247.42      4.07 o 
  -4   4   4     1374.05     1391.91     16.61 o 
  -3   4   4      513.99      545.64      8.90 o 
  -2   4   4        4.54        2.53      0.49 o 
  -1   4   4       19.22       14.01      0.95 o 
   0   4   4     1556.17     1651.46     19.09 o 
   1   4   4      407.43      480.33      6.76 o 
   2   4   4        0.06        0.02      0.49 o 
   3   4   4      200.29      188.92      3.86 o 
   4   4   4        0.25        0.00      0.64 o 
   5   4   4      153.81      157.97      4.71 o 
   6   4   4      106.84      102.66      3.95 o 
   7   4   4        0.23        0.41      1.16 o 
   8   4   4        5.93        4.90      1.72 o 
 -11   5   4        9.36        6.99      2.32 o 
 -10   5   4       30.53       27.19      2.34 o 
  -9   5   4        4.38        6.08      1.61 o 
  -8   5   4       56.92       56.96      2.74 o 
  -7   5   4       22.86       19.57      1.41 o 
  -6   5   4       51.25       56.73      1.92 o 
  -5   5   4       79.91       86.75      2.89 o 
  -4   5   4       38.14       42.12      1.96 o 
  -3   5   4       67.21       64.68      1.92 o 
  -2   5   4     1315.08     1348.12     14.69 o 
  -1   5   4      147.67      210.93      4.40 o 
   0   5   4      209.45      214.15      3.43 o 
   1   5   4       55.24       51.79      1.36 o 
   2   5   4       51.87       41.16      1.63 o 
   3   5   4      198.53      209.53      4.23 o 
   4   5   4       11.95       12.81      1.87 o 
   5   5   4      132.27      133.65      5.71 o 
   6   5   4        1.87        1.86      0.91 o 
   7   5   4       12.48       11.60      3.11 o 
   8   5   4        0.00        1.48      2.27 o 
 -11   6   4        4.01        5.97      2.86 o 
 -10   6   4        0.48        0.52      1.38 o 
  -9   6   4       66.75       56.25      3.79 o 
  -8   6   4       19.41       19.41      4.26 o 
  -7   6   4        3.53        1.88      1.59 o 
  -6   6   4       98.84       94.68      5.47 o 
  -5   6   4       88.47       86.34      2.98 o 
  -4   6   4        4.66        4.06      0.63 o 
  -3   6   4        6.92       15.91      1.27 o 
  -2   6   4        6.28        7.75      0.82 o 
  -1   6   4      406.52      419.62      7.36 o 
   0   6   4       96.51       93.38      2.15 o 
   1   6   4        0.42        2.19      0.73 o 
   2   6   4      119.02      109.62      3.56 o 
   3   6   4       99.34       95.59      3.49 o 
   4   6   4       27.68       28.88      2.23 o 
   5   6   4        2.14        3.55      1.38 o 
   6   6   4        0.04        0.00      1.00 o 
   7   6   4        1.52        0.79      1.86 o 
   8   6   4       12.29        4.28      2.93 o 
 -10   7   4       17.38       22.02      2.89 o 
  -9   7   4        0.47        1.52      1.36 o 
  -8   7   4       19.57       22.88      3.79 o 
  -7   7   4      117.04      120.95      5.01 o 
  -6   7   4       61.82       63.29      2.73 o 
  -5   7   4        1.03        1.45      0.71 o 
  -4   7   4       15.43       11.25      1.02 o 
  -3   7   4      230.17      238.83      5.09 o 
  -2   7   4        3.20        4.01      0.83 o 
  -1   7   4      112.42      108.81      3.01 o 
   0   7   4      141.42      144.30      2.86 o 
   1   7   4       46.19       45.74      1.98 o 
   2   7   4       50.59       49.25      2.79 o 
   3   7   4      110.55      109.90      3.88 o 
   4   7   4       48.09       50.83      2.90 o 
   5   7   4       26.25       25.08      1.99 o 
   6   7   4       48.69       58.51      4.14 o 
   7   7   4       42.66       43.47      3.31 o 
 -10   8   4       11.62       16.53      3.14 o 
  -9   8   4        3.62        4.16      1.77 o 
  -8   8   4       13.95       15.67      2.42 o 
  -7   8   4        9.18        9.93      1.87 o 
  -6   8   4       34.68       40.59      2.32 o 
  -5   8   4        0.88        0.19      0.85 o 
  -4   8   4      130.41      129.66      3.11 o 
  -3   8   4      158.45      154.23      6.09 o 
  -2   8   4        9.73       12.33      1.14 o 
  -1   8   4       24.69       24.89      2.97 o 
   0   8   4      121.31      123.60      2.91 o 
   1   8   4       52.59       53.71      2.26 o 
   2   8   4      198.55      203.67      4.62 o 
   3   8   4       17.27       16.53      1.96 o 
   4   8   4       59.35       58.34      3.24 o 
   5   8   4      160.63      156.63      4.46 o 
   6   8   4       47.97       54.53      2.96 o 
   7   8   4        0.45        0.24      1.32 o 
  -9   9   4       15.70       24.88      8.82 o 
  -8   9   4       86.20      107.61      5.18 o 
  -7   9   4        9.83        8.34      1.90 o 
  -6   9   4       12.35       11.28      1.53 o 
  -5   9   4      119.97      125.23      5.92 o 
  -4   9   4      339.55      353.04      6.06 o 
  -3   9   4      511.65      489.57      7.53 o 
  -2   9   4       93.75       84.22      2.52 o 
  -1   9   4       45.41       44.97      1.84 o 
   0   9   4       35.50       35.68      2.79 o 
   1   9   4      134.76      139.74      3.72 o 
   2   9   4        2.73        2.92      1.01 o 
   3   9   4       11.69       11.81      1.73 o 
   4   9   4       26.22       25.75      2.49 o 
   5   9   4        3.25        1.84      1.30 o 
   6   9   4       30.13       34.70      3.13 o 
  -9  10   4        2.21        4.05      1.90 o 
  -8  10   4       26.71       30.38      4.56 o 
  -7  10   4       12.02       13.09      3.53 o 
  -6  10   4      304.35      315.86      7.17 o 
  -5  10   4       75.22       80.15      3.27 o 
  -4  10   4      102.79      101.47      3.01 o 
  -3  10   4       54.96       57.45      2.26 o 
  -2  10   4       86.33       90.37      3.11 o 
  -1  10   4      142.40      146.91      3.36 o 
   0  10   4       75.88       76.10      2.45 o 
   1  10   4       13.59       14.40      1.99 o 
   2  10   4        1.94        0.99      0.87 o 
   3  10   4        0.09        0.00      0.86 o 
   4  10   4       14.78       15.10      3.24 o 
   5  10   4        0.31        0.00      1.51 o 
  -8  11   4       87.80       93.13      7.22 o 
  -7  11   4        0.62        0.00      1.02 o 
  -6  11   4       12.58       15.17      3.47 o 
  -5  11   4        1.95        1.00      1.00 o 
  -4  11   4      139.59      135.78      6.93 o 
  -3  11   4        4.79        3.20      1.31 o 
  -2  11   4       63.26       66.88      2.12 o 
  -1  11   4        0.08        0.46      0.99 o 
   0  11   4        1.82        1.03      0.93 o 
   1  11   4       66.56       59.39      3.28 o 
   2  11   4       24.61       26.94      2.52 o 
   3  11   4        3.36        1.38      1.36 o 
   4  11   4        2.25        1.38      1.35 o 
   5  11   4        1.57        1.83      1.54 o 
  -7  12   4       16.22       17.84      2.16 o 
  -6  12   4       21.77       16.55      2.55 o 
  -5  12   4       28.69       32.65      2.53 o 
  -4  12   4        0.77        0.12      1.72 o 
  -3  12   4        5.66        6.09      1.35 o 
  -2  12   4        1.36        0.28      0.78 o 
  -1  12   4      101.17      109.58      3.61 o 
   0  12   4        6.72        6.47      1.98 o 
   1  12   4        0.88        0.00      1.12 o 
   2  12   4        0.37        0.00      2.41 o 
   3  12   4       13.35       12.51      2.71 o 
   4  12   4        8.70        9.12      1.85 o 
  -5  13   4        4.17        3.57      1.67 o 
  -4  13   4        1.07        2.96      1.54 o 
  -3  13   4        4.40        2.66      1.30 o 
  -2  13   4        0.02        0.00      1.27 o 
  -1  13   4        1.01        1.11      1.28 o 
   0  13   4        1.98        1.20      1.40 o 
   1  13   4        1.94        0.59      1.41 o 
   2  13   4        7.90        9.91      2.04 o 
  -3  14   4        3.82        4.14      1.88 o 
  -2  14   4        6.25        6.21      1.95 o 
  -1  14   4        7.15        9.62      2.04 o 
   0  14   4        0.08        0.18      1.19 o 
 -11   0   5        1.16        4.28      2.07 o 
  -9   0   5        2.10        2.68      1.24 o 
  -7   0   5       25.49       14.46      1.74 o 
  -5   0   5      550.41      586.65     11.61 o 
  -3   0   5      207.96      243.67      6.22 o 
  -1   0   5       77.84       82.45      2.53 o 
   1   0   5      251.63      255.34      5.89 o 
   3   0   5        0.98        0.00      0.94 o 
   5   0   5      327.27      329.05      8.53 o 
   7   0   5      151.74      193.72     11.89 o 
 -12   1   5        0.00        0.00      1.30 o 
 -11   1   5        0.00        0.00      1.25 o 
 -10   1   5        1.96        1.04      0.94 o 
  -9   1   5        9.62       11.23      1.29 o 
  -8   1   5        8.45        9.27      1.12 o 
  -7   1   5      194.46      207.67      4.24 o 
  -6   1   5       73.83       75.09      2.25 o 
  -5   1   5       11.67       12.03      0.99 o 
  -4   1   5        0.01        0.14      0.41 o 
  -3   1   5      194.31      230.36      3.28 o 
  -2   1   5      488.42      585.28      6.35 o 
  -1   1   5       92.32       97.57      1.54 o 
   0   1   5      100.29      102.45      1.74 o 
   1   1   5      172.75      198.74      4.27 o 
   2   1   5       87.91       85.84      2.27 o 
   3   1   5      294.42      303.74      4.33 o 
   4   1   5       15.16       14.25      1.14 o 
   5   1   5       56.11       59.10      2.33 o 
   6   1   5        0.15        0.17      0.85 o 
   7   1   5       23.58       26.75      2.32 o 
   8   1   5        5.08       10.23      2.52 o 
 -11   2   5        0.10        1.17      1.12 o 
 -10   2   5        0.37        0.96      0.98 o 
  -9   2   5        6.58        5.81      1.02 o 
  -8   2   5       21.12       22.17      1.56 o 
  -7   2   5        0.83        1.69      0.66 o 
  -6   2   5        0.49        0.00      0.48 o 
  -5   2   5      661.78      678.34      9.23 o 
  -4   2   5      642.28      682.37      9.06 o 
  -3   2   5       11.57       14.98      0.85 o 
  -2   2   5       62.59       84.81      1.57 o 
  -1   2   5      711.97      850.00      7.56 o 
   0   2   5      163.96      185.09      2.51 o 
   1   2   5        8.90        8.40      0.69 o 
   2   2   5       21.65       18.59      1.13 o 
   3   2   5      267.71      271.02      4.40 o 
   4   2   5       83.89       81.87      2.34 o 
   5   2   5        1.78        0.63      0.82 o 
   6   2   5        0.24        1.52      1.59 o 
   7   2   5       82.01       83.69      3.61 o 
   8   2   5        0.19        0.00      1.40 o 
 -11   3   5        0.25        0.55      1.04 o 
 -10   3   5       51.52       45.34      2.71 o 
  -9   3   5        7.82        7.29      2.32 o 
  -8   3   5        7.90        7.92      1.09 o 
  -7   3   5      276.58      294.94      5.35 o 
  -6   3   5       20.92       19.74      1.31 o 
  -5   3   5       31.50       34.41      1.47 o 
  -4   3   5       17.39       17.99      1.56 o 
  -3   3   5      101.81      130.40      3.65 o 
  -2   3   5       25.41       23.81      1.35 o 
  -1   3   5       73.15       63.30      1.16 o 
   0   3   5        0.12        0.56      0.44 o 
   1   3   5      599.54      653.38      8.52 o 
   2   3   5       56.43       58.74      2.10 o 
   3   3   5       39.57       35.20      1.69 o 
   4   3   5        3.66        2.28      0.85 o 
   5   3   5       33.48       29.65      2.30 o 
   6   3   5       14.36       13.15      1.54 o 
   7   3   5        0.15        0.90      1.10 o 
   8   3   5        0.55        0.95      2.63 o 
 -11   4   5        4.47        3.11      1.36 o 
 -10   4   5        8.16        8.75      1.60 o 
  -9   4   5       50.79       54.33      2.79 o 
  -8   4   5      209.51      211.75      6.49 o 
  -7   4   5       73.18       67.62      2.85 o 
  -6   4   5       30.87       39.39      2.16 o 
  -5   4   5      131.57      147.38      3.13 o 
  -4   4   5      233.44      256.58      4.44 o 
  -3   4   5       80.70       73.71      2.14 o 
  -2   4   5       14.93       14.32      0.91 o 
  -1   4   5      185.11      180.84      3.24 o 
   0   4   5     1238.72     1333.10     14.59 o 
   1   4   5      124.56      127.86      5.08 o 
   2   4   5        0.38        0.80      0.81 o 
   3   4   5        8.99        8.98      1.06 o 
   4   4   5       41.39       38.41      1.95 o 
   5   4   5        5.11        6.57      1.48 o 
   6   4   5        2.83        2.49      2.63 o 
   7   4   5       43.19       39.52      3.56 o 
 -11   5   5        0.03        0.00      1.27 o 
 -10   5   5       22.37       19.17      2.68 o 
  -9   5   5        0.55        1.28      1.27 o 
  -8   5   5       14.70       12.13      2.06 o 
  -7   5   5      118.71      120.55      3.89 o 
  -6   5   5       58.48       57.38      2.55 o 
  -5   5   5       52.01       46.04      1.75 o 
  -4   5   5        5.03        4.87      0.94 o 
  -3   5   5      437.77      400.47      5.57 o 
  -2   5   5     1353.93     1389.38     15.34 o 
  -1   5   5     1008.84     1041.52     13.34 o 
   0   5   5       39.24       34.79      2.11 o 
   1   5   5       95.84       77.76      2.76 o 
   2   5   5      123.00      118.02      5.80 o 
   3   5   5        0.09        0.65      0.92 o 
   4   5   5        3.81        1.95      1.07 o 
   5   5   5      104.18      104.09      5.05 o 
   6   5   5        0.57        0.47      1.21 o 
   7   5   5        3.11        6.91      2.83 o 
 -11   6   5        0.01        0.00      1.44 o 
 -10   6   5       12.64       15.55      2.49 o 
  -9   6   5        0.09        0.00      1.16 o 
  -8   6   5        2.53        1.30      2.50 o 
  -7   6   5        0.98        0.70      0.91 o 
  -6   6   5       29.02       29.71      2.06 o 
  -5   6   5        8.89        9.26      1.30 o 
  -4   6   5       16.24       14.94      1.18 o 
  -3   6   5       12.67       13.22      0.99 o 
  -2   6   5       69.27       65.55      2.07 o 
  -1   6   5      223.44      207.82      4.14 o 
   0   6   5      251.68      230.27      3.89 o 
   1   6   5        5.58        6.15      1.10 o 
   2   6   5       92.55      103.77      3.67 o 
   3   6   5       61.85       57.80      2.87 o 
   4   6   5        2.45        1.06      1.07 o 
   5   6   5       29.87       28.38      2.50 o 
   6   6   5        0.61        2.35      1.56 o 
   7   6   5        0.06        0.00      1.28 o 
 -10   7   5        0.95        0.00      1.33 o 
  -9   7   5       34.46       40.94      3.53 o 
  -8   7   5        0.45        1.72      1.27 o 
  -7   7   5        0.26        0.09      0.83 o 
  -6   7   5       35.00       36.39      2.34 o 
  -5   7   5      105.47       94.50      2.75 o 
  -4   7   5        6.03        6.84      0.86 o 
  -3   7   5       94.88       95.96      2.60 o 
  -2   7   5        0.32        0.00      0.56 o 
  -1   7   5      128.80      117.26      3.07 o 
   0   7   5      563.41      594.21     12.49 o 
   1   7   5        0.19        0.00      0.66 o 
   2   7   5       24.03       24.70      1.76 o 
   3   7   5      417.74      428.88     10.35 o 
   4   7   5      105.94      113.96      4.33 o 
   5   7   5       14.81       15.78      2.12 o 
   6   7   5        2.19        0.79      1.24 o 
 -10   8   5        1.68        4.81      2.31 o 
  -9   8   5        0.00        0.71      1.47 o 
  -8   8   5        5.01        6.10      1.78 o 
  -7   8   5        1.21        0.32      1.59 o 
  -6   8   5       81.05       84.74      3.21 o 
  -5   8   5       17.16       21.09      1.76 o 
  -4   8   5       14.98       16.15      1.26 o 
  -3   8   5      406.19      405.08      7.69 o 
  -2   8   5      234.43      245.88      4.72 o 
  -1   8   5        0.53        0.00      0.65 o 
   0   8   5        0.77        0.49      0.69 o 
   1   8   5      524.52      531.21      8.83 o 
   2   8   5      515.63      512.36      9.47 o 
   3   8   5        0.43        0.00      0.89 o 
   4   8   5       16.68       20.65      2.33 o 
   5   8   5      142.30      139.27      5.36 o 
   6   8   5       22.39       24.87      3.74 o 
  -9   9   5       43.71       46.29      3.97 o 
  -8   9   5      115.82      137.55      6.03 o 
  -7   9   5        4.09        2.70      1.55 o 
  -6   9   5      147.27      159.94      4.66 o 
  -5   9   5       40.60       39.87      3.17 o 
  -4   9   5      161.18      169.34      3.85 o 
  -3   9   5        7.88        7.29      1.59 o 
  -2   9   5      138.90      145.78      3.53 o 
  -1   9   5       77.90       90.93      2.86 o 
   0   9   5      224.91      226.17      4.94 o 
   1   9   5       26.06       27.31      2.26 o 
   2   9   5       12.32       13.18      1.65 o 
   3   9   5      172.03      181.82      4.76 o 
   4   9   5       49.14       46.55      3.23 o 
   5   9   5        0.50        0.00      1.76 o 
  -8  10   5       48.87       53.44      5.56 o 
  -7  10   5       33.72       36.13      3.91 o 
  -6  10   5      147.17      149.08      6.24 o 
  -5  10   5        0.24        0.00      0.91 o 
  -4  10   5       88.37       87.94      3.37 o 
  -3  10   5        0.21        0.17      0.79 o 
  -2  10   5       27.88       31.35      1.80 o 
  -1  10   5       11.68       10.66      1.20 o 
   0  10   5        0.88        0.53      0.93 o 
   1  10   5       12.37       14.08      1.60 o 
   2  10   5       18.42       16.96      1.74 o 
   3  10   5       20.74       24.36      2.93 o 
   4  10   5        6.59        5.77      1.48 o 
   5  10   5       12.92       14.06      2.04 o 
  -8  11   5        5.70        6.87      3.80 o 
  -7  11   5        6.51        3.66      1.76 o 
  -6  11   5        2.44        1.80      1.20 o 
  -5  11   5        1.55        2.36      1.12 o 
  -4  11   5       21.53       19.94      2.02 o 
  -3  11   5        0.02        0.29      1.06 o 
  -2  11   5       27.11       25.10      2.39 o 
  -1  11   5       43.05       46.85      3.19 o 
   0  11   5        2.22        1.65      0.98 o 
   1  11   5        0.57        0.28      1.24 o 
   2  11   5        1.10        0.60      1.30 o 
   3  11   5        0.05        0.00      1.32 o 
   4  11   5        2.56        2.84      1.65 o 
  -7  12   5        2.67        4.03      1.79 o 
  -6  12   5        0.58        0.91      1.22 o 
  -5  12   5        0.09        0.00      1.02 o 
  -4  12   5       34.02       34.98      3.23 o 
  -3  12   5        8.62        6.08      1.70 o 
  -2  12   5       10.96       12.77      1.43 o 
  -1  12   5       14.25       15.27      1.78 o 
   0  12   5        0.48        1.04      1.04 o 
   1  12   5        0.84        0.85      1.27 o 
   2  12   5        3.46        4.20      1.63 o 
   3  12   5       14.72       17.27      2.57 o 
  -5  13   5        0.17        0.00      1.13 o 
  -4  13   5        5.07        2.42      1.66 o 
  -3  13   5        0.22        0.00      1.03 o 
  -2  13   5        1.58        0.99      1.23 o 
  -1  13   5        5.04        4.95      1.56 o 
   0  13   5        0.05        0.57      1.14 o 
   1  13   5       52.36       64.31      5.39 o 
 -12   0   6        4.15        1.33      2.12 o 
 -10   0   6        2.99        3.59      1.48 o 
  -8   0   6        3.78        3.72      3.05 o 
  -6   0   6      108.47      109.13      4.03 o 
  -4   0   6       60.01       51.60      5.62 o 
  -2   0   6       57.73       58.99      1.99 o 
   0   0   6     1765.58     1798.07     21.39 o 
   2   0   6        0.99        0.00      0.83 o 
   4   0   6      102.04      109.89      4.45 o 
   6   0   6       94.35       96.83      5.43 o 
 -11   1   6        0.81        1.13      1.39 o 
 -10   1   6       16.58       13.65      2.07 o 
  -9   1   6       32.09       35.04      2.05 o 
  -8   1   6        0.00        0.21      0.59 o 
  -7   1   6       78.26       72.84      2.43 o 
  -6   1   6        0.54        0.10      0.52 o 
  -5   1   6        5.01        4.80      0.78 o 
  -4   1   6       58.20       56.25      1.47 o 
  -3   1   6      386.35      398.19      4.58 o 
  -2   1   6       15.94       14.64      0.77 o 
  -1   1   6        1.63        1.25      0.34 o 
   0   1   6       56.67       79.84      1.79 o 
   1   1   6       47.74       46.34      1.30 o 
   2   1   6      361.03      347.66      7.29 o 
   3   1   6       91.17       97.56      2.52 o 
   4   1   6      118.21      127.88      4.78 o 
   5   1   6       58.18       63.66      3.11 o 
   6   1   6        5.61        2.92      1.23 o 
   7   1   6        1.86        2.89      3.45 o 
 -11   2   6        8.39        7.34      1.62 o 
 -10   2   6        0.65        0.88      0.87 o 
  -9   2   6       71.05       72.15      2.70 o 
  -8   2   6        3.41        2.43      0.79 o 
  -7   2   6       47.91       43.19      1.94 o 
  -6   2   6        0.49        0.70      0.56 o 
  -5   2   6      373.85      398.09      7.57 o 
  -4   2   6      502.80      525.07      7.45 o 
  -3   2   6        1.48        2.43      0.63 o 
  -2   2   6       48.98       45.54      1.30 o 
  -1   2   6      329.48      318.14      3.48 o 
   0   2   6       61.58       65.39      1.47 o 
   1   2   6        0.17        0.22      0.41 o 
   2   2   6      288.09      281.70      4.93 o 
   3   2   6        5.28        5.43      0.86 o 
   4   2   6        0.00        0.48      0.75 o 
   5   2   6       27.83       24.02      2.65 o 
   6   2   6       70.23       76.12      4.74 o 
   7   2   6       95.33      103.13      5.36 o 
 -11   3   6        6.09        5.00      1.46 o 
 -10   3   6       27.01       27.70      4.36 o 
  -9   3   6       24.68       23.45      2.01 o 
  -8   3   6       16.07       17.64      1.49 o 
  -7   3   6       58.31       60.34      2.75 o 
  -6   3   6        3.85        5.03      1.04 o 
  -5   3   6       81.28       85.33      3.02 o 
  -4   3   6       10.81       10.98      0.97 o 
  -3   3   6      245.03      261.72      4.76 o 
  -2   3   6     1080.76     1172.88     12.03 o 
  -1   3   6      103.99      110.36      2.20 o 
   0   3   6      405.99      447.28      6.07 o 
   1   3   6        3.11        6.38      1.55 o 
   2   3   6        0.17        0.00      0.87 o 
   3   3   6        2.51        0.54      0.87 o 
   4   3   6       65.25       56.59      2.96 o 
   5   3   6       12.31       14.83      2.01 o 
   6   3   6        0.56        0.00      2.78 o 
   7   3   6        2.57        5.99      3.08 o 
 -11   4   6        0.79        4.11      1.74 o 
 -10   4   6       46.69       40.04      3.41 o 
  -9   4   6        7.86        9.77      1.64 o 
  -8   4   6        5.59        3.02      1.24 o 
  -7   4   6       30.36       34.07      2.24 o 
  -6   4   6       19.45       18.91      1.73 o 
  -5   4   6       44.54       47.85      2.94 o 
  -4   4   6       12.69       13.40      1.07 o 
  -3   4   6      190.83      209.62      4.18 o 
  -2   4   6       89.81       89.71      2.19 o 
  -1   4   6      189.63      203.43      3.67 o 
   0   4   6        6.63        6.95      0.81 o 
   1   4   6       19.71       17.63      1.59 o 
   2   4   6        9.58       10.26      1.96 o 
   3   4   6        1.22        2.18      1.82 o 
   4   4   6        0.01        0.70      1.10 o 
   5   4   6        5.28        8.51      2.16 o 
   6   4   6       10.45       11.13      2.39 o 
   7   4   6       19.47       23.11      3.21 o 
 -11   5   6        0.27        0.36      1.36 o 
 -10   5   6        9.02        9.45      2.21 o 
  -9   5   6        0.57        0.13      1.15 o 
  -8   5   6       86.53       88.92      3.55 o 
  -7   5   6       77.48       84.41      3.67 o 
  -6   5   6      127.12      120.48      3.88 o 
  -5   5   6      158.21      164.61      3.63 o 
  -4   5   6        0.04        0.00      0.66 o 
  -3   5   6       28.02       22.99      1.23 o 
  -2   5   6        3.47        8.53      0.85 o 
  -1   5   6       28.96       32.51      1.66 o 
   0   5   6       30.68       27.37      1.59 o 
   1   5   6      204.48      214.33      5.25 o 
   2   5   6       24.47       23.52      1.72 o 
   3   5   6        0.09        0.05      1.01 o 
   4   5   6      106.02      100.97      4.02 o 
   5   5   6        9.75       13.09      2.09 o 
   6   5   6       16.47       20.21      2.52 o 
 -10   6   6       40.04       29.03      3.22 o 
  -9   6   6        3.95        2.24      1.80 o 
  -8   6   6       33.00       34.79      2.51 o 
  -7   6   6       19.02       19.08      2.21 o 
  -6   6   6       18.27       19.34      1.85 o 
  -5   6   6      307.42      315.49      6.89 o 
  -4   6   6        0.33        0.49      0.59 o 
  -3   6   6      208.15      220.07      3.94 o 
  -2   6   6      269.53      256.07      4.73 o 
  -1   6   6       33.97       38.99      2.12 o 
   0   6   6        0.11        0.00      0.66 o 
   1   6   6       29.49       33.95      2.15 o 
   2   6   6        8.74        9.03      1.29 o 
   3   6   6       35.79       34.36      2.55 o 
   4   6   6       78.22       85.84      3.80 o 
   5   6   6        3.50        3.76      1.38 o 
   6   6   6        3.47        2.78      2.15 o 
 -10   7   6        0.26        1.54      1.42 o 
  -9   7   6       26.78       34.31      3.39 o 
  -8   7   6       81.97       86.64      4.74 o 
  -7   7   6       52.27       52.11      2.94 o 
  -6   7   6        8.95        9.66      1.47 o 
  -5   7   6      279.03      273.18      7.73 o 
  -4   7   6      233.68      227.59      4.68 o 
  -3   7   6      229.01      240.34      4.71 o 
  -2   7   6      117.24      120.39      3.10 o 
  -1   7   6      780.10      778.27     13.49 o 
   0   7   6      719.31      719.63     10.59 o 
   1   7   6        1.24        2.92      1.01 o 
   2   7   6       20.94       16.35      1.68 o 
   3   7   6        4.08        4.09      1.19 o 
   4   7   6        0.09        0.00      1.22 o 
   5   7   6        0.02        1.66      1.47 o 
   6   7   6       60.38       60.33      3.87 o 
 -10   8   6       11.56       13.84      3.70 o 
  -9   8   6       35.33       39.39      5.30 o 
  -8   8   6        2.11        4.78      1.71 o 
  -7   8   6       31.99       34.24      3.59 o 
  -6   8   6       71.63       75.54      4.63 o 
  -5   8   6      131.42      121.20      3.80 o 
  -4   8   6       63.53       63.25      2.72 o 
  -3   8   6      577.62      580.83      8.84 o 
  -2   8   6      807.66      801.02     10.21 o 
  -1   8   6       69.41       61.50      2.44 o 
   0   8   6       19.55       14.15      1.45 o 
   1   8   6       67.59       74.59      2.89 o 
   2   8   6      155.00      147.86      4.21 o 
   3   8   6        1.21        1.66      1.05 o 
   4   8   6       32.10       26.02      2.73 o 
   5   8   6        5.06        6.71      1.79 o 
  -9   9   6        5.79        6.23      2.08 o 
  -8   9   6       11.67       11.58      2.42 o 
  -7   9   6       37.36       30.62      3.15 o 
  -6   9   6        0.01        0.76      1.25 o 
  -5   9   6       13.51       13.09      1.91 o 
  -4   9   6        5.64        9.19      1.72 o 
  -3   9   6       22.29       21.59      1.55 o 
  -2   9   6       21.02       23.66      1.49 o 
  -1   9   6       96.50      108.58      3.29 o 
   0   9   6      199.86      210.55      6.52 o 
   1   9   6        3.93        4.83      1.20 o 
   2   9   6        1.93        0.92      1.03 o 
   3   9   6        0.72        0.00      0.93 o 
   4   9   6       12.01        9.02      1.59 o 
  -8  10   6        0.31        1.03      1.57 o 
  -7  10   6        2.13        2.37      1.53 o 
  -6  10   6       39.50       32.31      4.95 o 
  -5  10   6        6.23        5.79      1.37 o 
  -4  10   6        0.02        0.00      0.82 o 
  -3  10   6        3.10        2.97      1.05 o 
  -2  10   6       19.74       23.95      2.52 o 
  -1  10   6       34.81       37.55      1.95 o 
   0  10   6        5.46        5.64      1.08 o 
   1  10   6        1.12        0.90      0.98 o 
   2  10   6        0.00        0.00      1.03 o 
   3  10   6       13.12        8.00      1.49 o 
   4  10   6        0.00        0.00      1.09 o 
  -7  11   6        7.82       11.71      2.32 o 
  -6  11   6        0.09        1.49      1.42 o 
  -5  11   6       11.39        7.91      1.54 o 
  -4  11   6       75.39       75.94      4.70 o 
  -3  11   6       46.74       47.50      2.46 o 
  -2  11   6        3.64        2.82      1.18 o 
  -1  11   6        7.49        9.07      1.43 o 
   0  11   6        6.30        7.23      1.42 o 
   1  11   6       21.36       13.06      2.18 o 
   2  11   6        0.80        0.00      1.45 o 
   3  11   6        4.77        4.26      1.93 o 
  -6  12   6        0.12        0.00      1.41 o 
  -5  12   6       16.39        9.77      1.65 o 
  -4  12   6        9.68        9.32      1.65 o 
  -3  12   6        8.09       15.67      3.04 o 
  -2  12   6        2.20        3.74      1.18 o 
  -1  12   6        4.65        3.38      1.32 o 
   0  12   6        1.08        1.34      1.45 o 
   1  12   6       31.16       35.99      3.53 o 
  -4  13   6        6.87        8.47      1.76 o 
  -3  13   6        0.80        0.28      1.20 o 
  -2  13   6        9.88       13.63      2.87 o 
  -1  13   6       60.04       73.99      5.66 o 
 -11   0   7       46.89       44.22      3.68 o 
  -9   0   7        0.23        0.82      1.18 o 
  -7   0   7       47.17       63.30      3.33 o 
  -5   0   7      176.08      171.18      8.77 o 
  -3   0   7     1613.75     1685.64     20.06 o 
  -1   0   7       59.23       67.52      3.39 o 
   1   0   7       27.44       23.87      1.68 o 
   3   0   7        0.17        0.63      1.16 o 
   5   0   7        4.35        7.50      2.75 o 
 -11   1   7        2.21        0.80      1.20 o 
 -10   1   7        0.29        0.00      0.85 o 
  -9   1   7      132.37      144.21      3.97 o 
  -8   1   7        5.40        6.15      1.13 o 
  -7   1   7       85.35       85.72      2.75 o 
  -6   1   7       45.84       41.74      2.26 o 
  -5   1   7       44.54       42.42      2.23 o 
  -4   1   7        6.69        8.41      1.48 o 
  -3   1   7      114.83      139.88      2.26 o 
  -2   1   7        7.87        7.58      0.61 o 
  -1   1   7       66.30       58.65      1.64 o 
   0   1   7      219.71      242.67      3.42 o 
   1   1   7        1.67        1.21      0.53 o 
   2   1   7      252.77      256.66      7.84 o 
   3   1   7        0.51        0.19      0.82 o 
   4   1   7      114.11      124.18      6.77 o 
   5   1   7       36.18       36.30      5.03 o 
   6   1   7       44.14       48.77      3.17 o 
 -11   2   7        9.08        4.85      1.89 o 
 -10   2   7       17.58       21.42      1.87 o 
  -9   2   7       40.51       40.29      2.70 o 
  -8   2   7        9.37        8.11      1.47 o 
  -7   2   7      207.16      212.47      5.52 o 
  -6   2   7        7.15        6.06      1.23 o 
  -5   2   7      111.11      125.22      3.78 o 
  -4   2   7       43.63       47.86      1.83 o 
  -3   2   7       15.38       18.53      1.11 o 
  -2   2   7        6.51        7.52      0.69 o 
  -1   2   7      102.89      107.82      1.95 o 
   0   2   7       34.78       34.34      1.96 o 
   1   2   7       65.66       64.79      2.04 o 
   2   2   7      206.60      193.55      6.16 o 
   3   2   7       80.90       73.26      3.05 o 
   4   2   7      296.01      292.45     10.52 o 
   5   2   7       43.47       50.74      4.59 o 
   6   2   7       69.70       92.87      6.49 o 
 -11   3   7        4.41        3.28      1.76 o 
 -10   3   7        5.11        3.78      1.40 o 
  -9   3   7       23.46       21.51      2.20 o 
  -8   3   7       52.14       53.62      5.08 o 
  -7   3   7       54.41       60.39      3.01 o 
  -6   3   7       43.72       55.73      2.65 o 
  -5   3   7      130.67      131.53      6.02 o 
  -4   3   7       99.90       96.78      2.58 o 
  -3   3   7       45.79       49.05      1.95 o 
  -2   3   7       41.62       43.55      1.46 o 
  -1   3   7       46.50       46.76      1.73 o 
   0   3   7        0.44        0.25      0.57 o 
   1   3   7      109.86      100.19      2.90 o 
   2   3   7      154.68      147.92      4.42 o 
   3   3   7       64.94       61.83      3.08 o 
   4   3   7       18.01       18.22      2.10 o 
   5   3   7       24.27       23.48      2.95 o 
   6   3   7        5.88        4.14      2.70 o 
 -11   4   7        2.58        4.67      2.63 o 
 -10   4   7       37.47       38.92      3.59 o 
  -9   4   7        6.97        6.72      1.49 o 
  -8   4   7       41.56       40.51      2.66 o 
  -7   4   7       22.18       20.86      2.00 o 
  -6   4   7       60.79       52.57      2.75 o 
  -5   4   7       17.04       15.17      1.64 o 
  -4   4   7       17.57       16.16      1.59 o 
  -3   4   7       77.80       74.79      2.10 o 
  -2   4   7        4.24        4.83      0.70 o 
  -1   4   7        1.11        1.21      0.61 o 
   0   4   7        0.81        1.22      0.88 o 
   1   4   7       47.27       47.92      2.54 o 
   2   4   7       27.45       25.14      2.05 o 
   3   4   7        5.94        4.66      2.99 o 
   4   4   7       16.66       16.66      2.14 o 
   5   4   7      163.31      176.09      5.82 o 
   6   4   7        7.69        5.05      2.70 o 
 -11   5   7        2.15        3.30      2.23 o 
 -10   5   7       37.13       42.60      3.78 o 
  -9   5   7        1.12        1.58      1.15 o 
  -8   5   7       36.52       33.56      2.51 o 
  -7   5   7        5.73        5.77      1.32 o 
  -6   5   7        0.81        0.97      0.84 o 
  -5   5   7       20.01       22.63      2.61 o 
  -4   5   7      130.77      124.08      3.92 o 
  -3   5   7        5.18        8.88      0.98 o 
  -2   5   7        0.42        0.64      0.52 o 
  -1   5   7      172.57      159.32      3.76 o 
   0   5   7       21.90       20.23      1.79 o 
   1   5   7      151.32      147.59      4.41 o 
   2   5   7        2.85        3.87      1.09 o 
   3   5   7       31.01       29.12      2.53 o 
   4   5   7        3.82        2.08      1.78 o 
   5   5   7        0.24        0.48      1.33 o 
 -10   6   7        0.13        1.29      1.51 o 
  -9   6   7        0.28        0.00      2.03 o 
  -8   6   7       10.51       10.76      1.72 o 
  -7   6   7       67.71       63.84      4.27 o 
  -6   6   7        4.11        6.64      1.36 o 
  -5   6   7      103.26       90.44      3.46 o 
  -4   6   7       36.53       34.98      1.84 o 
  -3   6   7       19.62       22.78      1.39 o 
  -2   6   7      275.66      263.10      5.40 o 
  -1   6   7      261.55      244.51      4.99 o 
   0   6   7       42.21       42.38      2.49 o 
   1   6   7       58.92       60.05      3.68 o 
   2   6   7        5.12        5.44      1.35 o 
   3   6   7        2.72        1.37      1.04 o 
   4   6   7       29.96       30.66      2.80 o 
   5   6   7        3.00        3.44      1.63 o 
 -10   7   7        0.12        2.48      1.70 o 
  -9   7   7       27.57       29.15      3.33 o 
  -8   7   7       75.92       73.37      3.60 o 
  -7   7   7       82.57       76.25      3.50 o 
  -6   7   7       14.27       13.07      1.81 o 
  -5   7   7      253.11      240.23      6.13 o 
  -4   7   7        8.78       11.44      1.69 o 
  -3   7   7       55.22       59.42      3.11 o 
  -2   7   7       78.40       70.42      2.58 o 
  -1   7   7       98.49       80.83      2.81 o 
   0   7   7       69.52       68.31      3.03 o 
   1   7   7       36.69       28.36      2.27 o 
   2   7   7      136.07      129.80      4.03 o 
   3   7   7       94.18       90.36      3.82 o 
   4   7   7        7.09        8.09      1.56 o 
   5   7   7        0.99        1.01      2.21 o 
  -9   8   7        6.71        9.76      2.30 o 
  -8   8   7        0.44        0.00      1.70 o 
  -7   8   7      220.50      239.73      6.87 o 
  -6   8   7      108.68      111.72      4.17 o 
  -5   8   7      244.61      245.07      5.90 o 
  -4   8   7        6.88        6.05      1.27 o 
  -3   8   7      160.68      149.72      3.75 o 
  -2   8   7       30.45       27.48      1.83 o 
  -1   8   7        0.00        0.00      0.76 o 
   0   8   7      194.31      177.11      7.16 o 
   1   8   7      141.40      123.40      3.92 o 
   2   8   7        2.35        2.18      1.09 o 
   3   8   7       13.78       17.24      1.94 o 
   4   8   7       41.75       43.77      3.23 o 
  -9   9   7        8.17        9.77      2.38 o 
  -8   9   7        3.36        3.45      1.69 o 
  -7   9   7        7.37        4.30      1.74 o 
  -6   9   7        0.54        0.92      1.24 o 
  -5   9   7      121.29      123.35      4.13 o 
  -4   9   7        2.56        1.85      1.00 o 
  -3   9   7       11.91       11.92      1.34 o 
  -2   9   7       23.23       25.77      4.13 o 
  -1   9   7       37.14       37.74      2.21 o 
   0   9   7        3.70        3.86      1.91 o 
   1   9   7        8.21        8.09      1.42 o 
   2   9   7       22.19       17.66      2.40 o 
   3   9   7        4.82        4.01      1.40 o 
  -8  10   7        0.00        0.00      1.78 o 
  -7  10   7        0.71        0.88      1.45 o 
  -6  10   7        2.19        3.30      1.65 o 
  -5  10   7        2.55        3.85      1.59 o 
  -4  10   7        0.33        0.00      0.88 o 
  -3  10   7       10.91       10.79      1.39 o 
  -2  10   7       15.86       14.02      1.49 o 
  -1  10   7        9.67       10.27      1.43 o 
   0  10   7        0.29        1.69      1.16 o 
   1  10   7        0.68        0.33      0.98 o 
   2  10   7        4.30        5.49      1.48 o 
   3  10   7       14.85       20.03      3.84 o 
  -7  11   7        1.60        2.21      1.61 o 
  -6  11   7        1.89        1.53      2.23 o 
  -5  11   7        2.60        4.21      1.29 o 
  -4  11   7        6.09        5.27      1.64 o 
  -3  11   7        3.70        4.56      1.38 o 
  -2  11   7        0.00        1.74      1.19 o 
  -1  11   7        0.87        0.70      0.95 o 
   0  11   7        0.00        1.38      1.41 o 
   1  11   7        6.05        5.38      2.30 o 
  -5  12   7       34.56       38.09      4.75 o 
  -4  12   7       25.28       28.94      4.45 o 
  -3  12   7        0.89        0.45      1.24 o 
  -2  12   7        5.79       10.06      1.61 o 
  -1  12   7        6.99        7.17      1.62 o 
   0  12   7        4.61        4.82      1.86 o 
 -10   0   8       97.58      104.05      5.08 o 
  -8   0   8      128.70      152.02      5.75 o 
  -6   0   8      298.05      294.78     12.31 o 
  -4   0   8      417.99      446.32     15.55 o 
  -2   0   8        2.13        4.15      0.97 o 
   0   0   8      107.34      114.51      3.09 o 
   2   0   8      243.83      261.71     15.49 o 
   4   0   8       26.05       22.18      4.18 o 
 -11   1   8        4.87        3.76      1.51 o 
 -10   1   8        0.33        0.85      1.19 o 
  -9   1   8       20.38       22.85      3.38 o 
  -8   1   8      212.61      234.70      6.24 o 
  -7   1   8       14.29       17.27      1.83 o 
  -6   1   8      269.91      295.57      9.46 o 
  -5   1   8        1.90        1.75      1.33 o 
  -4   1   8       37.11       40.00      2.23 o 
  -3   1   8      669.02      716.87      8.23 o 
  -2   1   8      284.47      278.16      3.56 o 
  -1   1   8       48.64       55.58      1.62 o 
   0   1   8       65.00       63.34      1.91 o 
   1   1   8      543.08      552.31      9.35 o 
   2   1   8      120.19      128.71      4.99 o 
   3   1   8        1.03        0.00      1.27 o 
   4   1   8      202.64      226.44     10.07 o 
   5   1   8       18.02       22.06      3.00 o 
 -11   2   8       10.96       12.51      2.05 o 
 -10   2   8       14.26       13.76      2.01 o 
  -9   2   8        2.64        3.29      1.63 o 
  -8   2   8       12.32       12.34      1.77 o 
  -7   2   8        9.99       12.44      1.69 o 
  -6   2   8       15.86       14.71      3.15 o 
  -5   2   8       96.15      101.77      3.54 o 
  -4   2   8      326.93      319.61      6.52 o 
  -3   2   8        9.84        7.37      1.07 o 
  -2   2   8      203.08      203.91      3.21 o 
  -1   2   8     1143.09     1165.52     11.57 o 
   0   2   8      513.52      550.49      7.01 o 
   1   2   8        9.31       12.21      1.18 o 
   2   2   8       48.94       55.51      4.54 o 
   3   2   8      180.69      188.75      5.53 o 
   4   2   8       28.58       30.08      3.17 o 
   5   2   8        2.64        3.95      2.68 o 
 -11   3   8        2.73        5.41      1.96 o 
 -10   3   8        0.30        1.10      1.22 o 
  -9   3   8       40.31       48.47      3.12 o 
  -8   3   8        3.23        1.90      1.18 o 
  -7   3   8        4.48        2.42      1.08 o 
  -6   3   8       38.73       37.93      2.46 o 
  -5   3   8        0.91        1.69      0.91 o 
  -4   3   8      155.11      149.00      3.71 o 
  -3   3   8       80.65       73.76      2.81 o 
  -2   3   8      549.96      595.59      7.27 o 
  -1   3   8       84.79       90.09      2.87 o 
   0   3   8       59.22       59.21      3.16 o 
   1   3   8      110.60      102.35      3.29 o 
   2   3   8      171.07      174.85      4.37 o 
   3   3   8       62.50       67.46      3.28 o 
   4   3   8        4.60        1.64      1.47 o 
   5   3   8        4.71        3.73      1.83 o 
 -11   4   8        0.56        3.57      1.91 o 
 -10   4   8        4.45        6.51      1.68 o 
  -9   4   8        0.03        1.44      1.13 o 
  -8   4   8       16.67       18.93      2.16 o 
  -7   4   8        0.76        1.00      0.99 o 
  -6   4   8       24.78       21.89      2.06 o 
  -5   4   8        0.60        0.49      0.82 o 
  -4   4   8        7.46        6.07      1.02 o 
  -3   4   8      113.03      107.34      3.65 o 
  -2   4   8      129.38      124.32      2.74 o 
  -1   4   8        4.22        4.19      1.02 o 
   0   4   8      262.61      275.92      6.42 o 
   1   4   8        0.35        0.85      0.99 o 
   2   4   8      189.08      194.45      6.86 o 
   3   4   8        0.47        3.26      1.20 o 
   4   4   8        1.29        1.57      1.42 o 
   5   4   8       14.19       10.64      3.49 o 
 -10   5   8       11.54        7.91      2.43 o 
  -9   5   8        0.21        0.00      1.59 o 
  -8   5   8        6.58        6.73      1.63 o 
  -7   5   8        0.61        0.00      1.07 o 
  -6   5   8       23.34       23.28      2.16 o 
  -5   5   8        2.12        2.89      1.07 o 
  -4   5   8      105.26       94.37      5.53 o 
  -3   5   8       22.15       24.57      1.88 o 
  -2   5   8        7.15        4.17      0.81 o 
  -1   5   8      188.44      204.73      4.57 o 
   0   5   8      207.78      200.73      5.39 o 
   1   5   8        8.43       10.30      2.39 o 
   2   5   8       13.61       13.88      1.94 o 
   3   5   8       25.89       19.60      3.82 o 
   4   5   8        3.01        2.22      1.49 o 
 -10   6   8       55.61       48.31      4.11 o 
  -9   6   8       24.99       27.98      2.65 o 
  -8   6   8        9.57       13.83      1.99 o 
  -7   6   8        0.91        0.30      1.07 o 
  -6   6   8       19.31       21.69      2.17 o 
  -5   6   8        8.58        9.54      1.58 o 
  -4   6   8      231.71      215.36      4.74 o 
  -3   6   8       42.06       48.49      1.98 o 
  -2   6   8       10.72       10.65      1.27 o 
  -1   6   8       26.47       26.43      1.81 o 
   0   6   8        0.21        0.73      0.98 o 
   1   6   8        0.11        0.00      1.00 o 
   2   6   8        6.91        5.81      1.31 o 
   3   6   8       10.08       10.36      1.69 o 
   4   6   8        0.01        0.00      1.14 o 
  -9   7   8        3.77        5.87      1.57 o 
  -8   7   8       51.66       55.07      5.41 o 
  -7   7   8       56.00       50.30      3.16 o 
  -6   7   8        8.97        6.83      1.49 o 
  -5   7   8       24.70       22.54      2.57 o 
  -4   7   8       84.08       74.86      2.76 o 
  -3   7   8      128.64      120.07      3.08 o 
  -2   7   8       14.56       13.29      1.93 o 
  -1   7   8        0.10        0.00      0.74 o 
   0   7   8       73.42       70.87      3.42 o 
   1   7   8        8.09       10.37      2.59 o 
   2   7   8        1.51        1.78      1.18 o 
   3   7   8        0.45        1.42      1.16 o 
  -9   8   8       46.86       51.93     10.81 o 
  -8   8   8       19.42       28.60      4.07 o 
  -7   8   8        7.53        8.00      1.63 o 
  -6   8   8       35.32       37.99      3.61 o 
  -5   8   8       66.25       61.39      3.96 o 
  -4   8   8        0.00        0.26      0.95 o 
  -3   8   8       22.93       15.63      2.27 o 
  -2   8   8      217.58      199.64      4.79 o 
  -1   8   8       36.77       31.49      2.10 o 
   0   8   8        7.45        5.94      1.40 o 
   1   8   8        1.55        1.58      1.21 o 
   2   8   8        0.96        1.16      1.16 o 
   3   8   8        0.83        0.07      1.20 o 
  -8   9   8       16.16       17.11      2.39 o 
  -7   9   8        0.09        0.00      1.37 o 
  -6   9   8        0.15        0.74      1.38 o 
  -5   9   8        7.61        8.04      1.94 o 
  -4   9   8       43.44       45.34      3.33 o 
  -3   9   8       38.93       44.89      2.39 o 
  -2   9   8       43.59       46.63      3.51 o 
  -1   9   8        0.15        0.00      0.81 o 
   0   9   8        5.84        2.01      1.19 o 
   1   9   8        3.29        5.96      1.40 o 
   2   9   8        6.96        6.59      1.51 o 
  -7  10   8        1.50        0.93      1.48 o 
  -6  10   8        0.31        2.54      1.62 o 
  -5  10   8        3.56        3.75      1.54 o 
  -4  10   8        0.64        0.00      1.19 o 
  -3  10   8        4.32        6.13      1.27 o 
  -2  10   8       11.91        8.43      1.40 o 
  -1  10   8       10.29        8.05      1.77 o 
   0  10   8        4.30        4.99      1.55 o 
   1  10   8        0.85        1.24      1.15 o 
  -6  11   8        7.79        8.87      3.03 o 
  -5  11   8        0.99        0.96      1.38 o 
  -4  11   8        0.00        0.52      1.06 o 
  -3  11   8        0.41        0.00      1.05 o 
  -2  11   8        6.69        5.14      1.52 o 
  -1  11   8        3.72        4.47      1.36 o 
   0  11   8        2.12        2.71      1.38 o 
 -11   0   9        8.51       10.84      3.85 o 
  -9   0   9       76.42       93.26      7.57 o 
  -7   0   9        7.88        3.82      1.99 o 
  -5   0   9       19.47       17.03      3.59 o 
  -3   0   9      216.19      214.91     14.48 o 
  -1   0   9      124.32      128.82      4.07 o 
   1   0   9        5.74        3.53      1.59 o 
   3   0   9       22.39       23.48      2.94 o 
 -11   1   9       10.81        9.98      2.04 o 
 -10   1   9        4.08        3.67      1.53 o 
  -9   1   9        0.17        0.31      1.06 o 
  -8   1   9        5.06        4.98      1.48 o 
  -7   1   9      101.54      115.17      7.33 o 
  -6   1   9      370.50      396.74      8.40 o 
  -5   1   9       30.33       25.63      2.92 o 
  -4   1   9       27.39       26.02      1.85 o 
  -3   1   9       32.96       35.50      1.75 o 
  -2   1   9      502.02      497.18      6.04 o 
  -1   1   9       81.63       78.77      2.22 o 
   0   1   9        7.28        7.59      1.09 o 
   1   1   9       38.38       42.93      2.31 o 
   2   1   9       63.63       74.03      3.03 o 
   3   1   9       10.91       14.43      1.97 o 
   4   1   9        0.02        0.63      1.19 o 
 -11   2   9        0.75        0.00      1.42 o 
 -10   2   9        0.04        2.43      2.03 o 
  -9   2   9      150.88      176.52      5.93 o 
  -8   2   9       89.58       98.83      6.47 o 
  -7   2   9        1.38        0.35      1.04 o 
  -6   2   9        3.75        3.30      1.54 o 
  -5   2   9      148.38      149.73      4.76 o 
  -4   2   9      829.86      843.61     12.80 o 
  -3   2   9        9.43        8.35      1.37 o 
  -2   2   9      117.86      112.66      3.17 o 
  -1   2   9      191.96      227.26      4.02 o 
   0   2   9      183.22      181.09      3.86 o 
   1   2   9        6.69        6.89      1.24 o 
   2   2   9        4.39        6.48      1.51 o 
   3   2   9        7.85        4.83      1.54 o 
   4   2   9       12.80       17.93      2.62 o 
 -10   3   9        1.17        1.52      1.44 o 
  -9   3   9        1.13        0.00      1.18 o 
  -8   3   9        1.43        1.76      1.28 o 
  -7   3   9      180.35      196.88      5.76 o 
  -6   3   9      202.38      192.06      5.51 o 
  -5   3   9      275.89      279.84      6.76 o 
  -4   3   9       12.17        8.33      1.22 o 
  -3   3   9       30.08       39.24      1.90 o 
  -2   3   9       41.63       40.97      1.96 o 
  -1   3   9        3.87        1.57      0.91 o 
   0   3   9      133.24      139.46      4.46 o 
   1   3   9       12.36       12.69      1.79 o 
   2   3   9        4.39        4.54      1.39 o 
   3   3   9        2.18        3.33      1.40 o 
   4   3   9        7.74        7.57      3.45 o 
 -10   4   9        0.01        0.99      1.24 o 
  -9   4   9        1.08        1.27      1.26 o 
  -8   4   9       35.26       32.20      2.74 o 
  -7   4   9       73.48       77.26      3.72 o 
  -6   4   9       51.75       53.08      3.08 o 
  -5   4   9        2.98        0.15      1.01 o 
  -4   4   9       23.81       23.26      2.45 o 
  -3   4   9      272.67      259.56      4.38 o 
  -2   4   9      114.13       94.96      2.50 o 
  -1   4   9        1.97        1.66      0.95 o 
   0   4   9       39.35       40.34      4.75 o 
   1   4   9       23.34       37.49      6.61 o 
   2   4   9       23.26       20.54      2.25 o 
   3   4   9        0.96        1.93      1.32 o 
 -10   5   9        9.55        7.87      3.37 o 
  -9   5   9        0.82        1.95      1.37 o 
  -8   5   9        4.59        3.93      1.37 o 
  -7   5   9        8.15        7.29      1.58 o 
  -6   5   9       57.49       58.73      3.24 o 
  -5   5   9       96.32       85.82      5.49 o 
  -4   5   9        0.30        1.79      0.87 o 
  -3   5   9       43.76       39.13      1.76 o 
  -2   5   9        4.71        5.25      1.09 o 
  -1   5   9        0.61        4.34      1.22 o 
   0   5   9      101.78       88.77      3.73 o 
   1   5   9       12.20       13.98      1.95 o 
   2   5   9        1.17        0.00      1.56 o 
   3   5   9        0.03        1.63      1.22 o 
  -9   6   9        7.57        7.33      1.88 o 
  -8   6   9        6.25        4.89      1.57 o 
  -7   6   9       35.88       36.32      3.89 o 
  -6   6   9        2.39        2.52      1.26 o 
  -5   6   9        0.59        0.00      0.94 o 
  -4   6   9       19.79       17.02      1.66 o 
  -3   6   9        0.43        0.21      0.67 o 
  -2   6   9      182.68      177.11      4.42 o 
  -1   6   9        1.65        0.12      0.92 o 
   0   6   9        2.69        3.91      1.32 o 
   1   6   9        2.37        4.34      1.38 o 
   2   6   9       13.81       10.89      2.86 o 
   3   6   9        1.28        0.00      1.35 o 
  -9   7   9       39.93       46.85      3.49 o 
  -8   7   9        0.67        0.75      1.26 o 
  -7   7   9       28.21       25.23      2.57 o 
  -6   7   9        3.58        2.69      1.32 o 
  -5   7   9       36.99       45.89      3.04 o 
  -4   7   9      113.05      119.95      3.74 o 
  -3   7   9        0.30        0.83      0.90 o 
  -2   7   9       22.71       28.00      1.99 o 
  -1   7   9       16.03       15.95      2.00 o 
   0   7   9       64.94       70.96      3.59 o 
   1   7   9        0.63        0.25      1.16 o 
   2   7   9        0.14        1.11      1.75 o 
  -8   8   9        8.72        6.71      1.90 o 
  -7   8   9       32.60       32.39      3.50 o 
  -6   8   9       19.66       19.71      2.32 o 
  -5   8   9       28.30       23.85      2.86 o 
  -4   8   9        0.35        1.04      1.29 o 
  -3   8   9       12.18       10.52      1.41 o 
  -2   8   9       76.63       85.39      3.22 o 
  -1   8   9       57.81       59.44      4.09 o 
   0   8   9        0.69        0.00      1.14 o 
   1   8   9        4.10       10.59      2.40 o 
  -7   9   9       24.96       29.20      3.37 o 
  -6   9   9        3.41        3.58      2.89 o 
  -5   9   9        1.09        0.00      2.15 o 
  -4   9   9       17.54       20.35      2.21 o 
  -3   9   9       56.30       59.33      3.45 o 
  -2   9   9        0.36        2.84      1.27 o 
  -1   9   9        0.67        3.03      1.35 o 
   0   9   9        4.00        5.97      1.96 o 
  -6  10   9        0.63        1.29      1.50 o 
  -5  10   9        0.11        1.27      1.48 o 
  -4  10   9        0.15        0.20      1.11 o 
  -3  10   9        0.22        1.20      0.96 o 
  -2  10   9        0.38        0.28      1.03 o 
  -1  10   9       46.21       46.46      3.15 o 
 -10   0  10       13.09       17.64      4.18 o 
  -8   0  10       22.05       14.51      3.80 o 
  -6   0  10       22.92       17.97      3.98 o 
  -4   0  10      150.15      140.81      5.48 o 
  -2   0  10      114.00      116.59      3.96 o 
   0   0  10        3.44        0.88      1.33 o 
   2   0  10        0.22        0.00      1.48 o 
 -10   1  10        0.70        0.00      1.66 o 
  -9   1  10       49.66       60.02      6.93 o 
  -8   1  10        1.90        0.00      1.91 o 
  -7   1  10      149.69      146.36      6.62 o 
  -6   1  10       58.18       59.17      4.40 o 
  -5   1  10       48.05       44.26      3.83 o 
  -4   1  10        0.10        0.16      1.15 o 
  -3   1  10       21.83       19.88      1.72 o 
  -2   1  10       41.13       38.50      3.37 o 
  -1   1  10       24.55       27.84      1.84 o 
   0   1  10       84.92       96.34      3.29 o 
   1   1  10        0.06        0.00      1.00 o 
   2   1  10       12.69       12.29      2.22 o 
   3   1  10        1.52        2.53      1.32 o 
 -10   2  10       10.05        8.33      2.59 o 
  -9   2  10      129.93      138.23      6.82 o 
  -8   2  10       16.19       17.59      3.04 o 
  -7   2  10       22.67       20.75      3.06 o 
  -6   2  10        0.07        1.39      1.59 o 
  -5   2  10      250.63      239.40      8.31 o 
  -4   2  10      152.18      178.68      5.41 o 
  -3   2  10        2.34        2.03      0.87 o 
  -2   2  10       56.27       55.23      2.21 o 
  -1   2  10        2.07        2.64      1.02 o 
   0   2  10        1.16        3.53      1.30 o 
   1   2  10        3.74        3.03      1.40 o 
   2   2  10        3.62        3.22      1.56 o 
 -10   3  10       14.68       15.77      2.40 o 
  -9   3  10       27.89       26.24      2.78 o 
  -8   3  10       78.75       82.73      5.70 o 
  -7   3  10      162.75      172.37     11.98 o 
  -6   3  10       27.82       36.05      2.70 o 
  -5   3  10      115.20      110.87      6.55 o 
  -4   3  10        6.00        3.21      1.06 o 
  -3   3  10       30.75       25.79      2.13 o 
  -2   3  10        7.99        8.57      1.34 o 
  -1   3  10       27.52       28.22      2.73 o 
   0   3  10       44.17       37.70      3.28 o 
   1   3  10        0.48        0.05      1.50 o 
   2   3  10        1.35        5.65      4.44 o 
 -10   4  10       35.67       43.26      7.06 o 
  -9   4  10        8.26        7.51      3.10 o 
  -8   4  10        0.93        2.71      1.42 o 
  -7   4  10       34.80       35.75      4.19 o 
  -6   4  10       64.61       64.13      3.45 o 
  -5   4  10       35.32       28.88      2.60 o 
  -4   4  10       19.04       19.18      1.88 o 
  -3   4  10      157.85      141.66      4.22 o 
  -2   4  10       17.05       11.37      1.33 o 
  -1   4  10        2.46        2.59      1.26 o 
   0   4  10       25.62       35.01      2.64 o 
   1   4  10       32.46       29.66      2.67 o 
   2   4  10       28.39       33.53      4.42 o 
  -9   5  10        3.67        3.88      1.86 o 
  -8   5  10       49.31       53.03      5.97 o 
  -7   5  10        2.74        0.00      1.15 o 
  -6   5  10       34.67       35.81      3.51 o 
  -5   5  10       80.10       78.40      3.94 o 
  -4   5  10        0.05        0.68      0.84 o 
  -3   5  10        1.45        1.86      0.83 o 
  -2   5  10        3.59        6.64      1.25 o 
  -1   5  10        2.63        0.00      1.03 o 
   0   5  10       72.85       74.88      3.71 o 
   1   5  10        3.57        2.55      1.45 o 
   2   5  10        2.94        6.45      2.90 o 
  -9   6  10        1.35        1.80      1.46 o 
  -8   6  10        5.51        4.39      2.55 o 
  -7   6  10        7.84        4.96      1.64 o 
  -6   6  10        0.42        0.06      1.09 o 
  -5   6  10        4.32        1.86      1.27 o 
  -4   6  10        0.87        0.30      0.86 o 
  -3   6  10        0.01        0.83      0.91 o 
  -2   6  10       11.57       11.59      1.48 o 
  -1   6  10        0.00        0.00      1.05 o 
   0   6  10        0.03        0.39      1.15 o 
   1   6  10        0.06        0.00      1.25 o 
  -8   7  10        1.20        1.45      1.88 o 
  -7   7  10       10.25       12.02      2.04 o 
  -6   7  10        1.37        0.57      1.26 o 
  -5   7  10        4.05        2.99      1.38 o 
  -4   7  10        0.15        0.00      0.87 o 
  -3   7  10        1.18        0.62      0.93 o 
  -2   7  10       19.24       15.85      1.75 o 
  -1   7  10        0.77        0.16      1.03 o 
   0   7  10       19.27       23.45      2.51 o 
  -7   8  10       14.13        9.00      1.96 o 
  -6   8  10        3.30        6.30      2.30 o 
  -5   8  10        1.20        1.94      1.58 o 
  -4   8  10        1.64        0.28      1.10 o 
  -3   8  10       16.26       15.54      1.77 o 
  -2   8  10       13.30       21.03      2.64 o 
  -1   8  10        7.68        7.53      1.69 o 
  -5   9  10       14.35       15.42      3.59 o 
  -4   9  10       29.91       43.25      3.97 o 
  -3   9  10       85.13       89.52      5.87 o 
  -2   9  10       36.62       49.95      4.37 o 
  -9   0  11       60.77       63.56      7.55 o 
  -7   0  11       15.00       11.68      3.95 o 
  -5   0  11       34.25       28.30      4.72 o 
  -3   0  11        0.01        0.82      1.45 o 
  -1   0  11       28.86       31.06      2.98 o 
   1   0  11        3.88        1.56      1.75 o 
  -9   1  11       30.23       32.32      4.18 o 
  -8   1  11       16.91       18.58      3.38 o 
  -7   1  11        1.07        0.18      1.95 o 
  -6   1  11        9.35        8.34      2.36 o 
  -5   1  11        1.29        0.79      1.75 o 
  -4   1  11       57.63       59.55      3.33 o 
  -3   1  11        1.96        1.51      1.04 o 
  -2   1  11       10.13       10.22      1.93 o 
  -1   1  11        4.62        6.94      1.21 o 
   0   1  11        0.18        0.00      1.04 o 
   1   1  11        3.10        5.37      1.38 o 
  -9   2  11       43.14       43.72      4.59 o 
  -8   2  11       22.07       25.58      3.63 o 
  -7   2  11       51.43       43.30      4.25 o 
  -6   2  11       61.90       63.83      4.82 o 
  -5   2  11        5.66        2.61      1.91 o 
  -4   2  11       16.54       19.07      2.47 o 
  -3   2  11        0.20        0.05      0.96 o 
  -2   2  11        0.80        1.47      1.01 o 
  -1   2  11       31.60       31.89      2.20 o 
   0   2  11       33.08       33.37      3.35 o 
   1   2  11        0.81        1.16      1.73 o 
  -9   3  11       53.76       62.81      8.32 o 
  -8   3  11        6.91        9.72      2.70 o 
  -7   3  11        1.22        2.49      1.92 o 
  -6   3  11        2.22        2.51      1.95 o 
  -5   3  11        0.00        1.14      1.79 o 
  -4   3  11        2.26        3.60      1.82 o 
  -3   3  11        8.38        4.72      1.56 o 
  -2   3  11       14.62       21.30      2.20 o 
  -1   3  11        0.00        1.63      1.58 o 
   0   3  11        1.28        2.32      2.74 o 
   1   3  11        0.42        0.00      1.53 o 
  -9   4  11        0.02        0.00      1.86 o 
  -8   4  11        0.46        0.04      1.51 o 
  -7   4  11        4.29        4.09      1.56 o 
  -6   4  11        0.41        0.09      1.32 o 
  -5   4  11        0.79        0.18      1.15 o 
  -4   4  11        0.10        0.50      0.87 o 
  -3   4  11        0.08        0.73      1.03 o 
  -2   4  11       12.30       12.01      1.85 o 
  -1   4  11        9.93       10.62      2.18 o 
   0   4  11        1.73        0.63      1.60 o 
  -8   5  11        4.64        3.16      1.58 o 
  -7   5  11        2.33        0.00      1.23 o 
  -6   5  11        0.06        0.00      1.20 o 
  -5   5  11        3.15        1.68      1.28 o 
  -4   5  11        0.08        1.80      0.96 o 
  -3   5  11        3.11        2.20      1.15 o 
  -2   5  11        7.08        7.81      1.69 o 
  -1   5  11        4.83        4.02      1.41 o 
   0   5  11        0.84        0.35      3.38 o 
  -7   6  11       12.07       11.00      2.16 o 
  -6   6  11        0.19        0.77      1.41 o 
  -5   6  11        1.51        2.15      1.28 o 
  -4   6  11       13.73       10.69      1.60 o 
  -3   6  11        0.78        0.99      1.15 o 
  -2   6  11        0.00        1.16      1.26 o 
  -1   6  11        8.22        9.10      2.57 o 
  -6   7  11        4.79        4.49      1.72 o 
  -5   7  11        3.42        3.43      1.28 o 
  -4   7  11        3.24        3.10      1.32 o 
  -3   7  11       15.30       16.23      2.41 o 
  -2   7  11        1.91        3.01      1.68 o 
  -8   0  12        3.53        2.93      3.47 o 
  -6   0  12        0.26        0.84      2.47 o 
  -4   0  12        0.99        1.94      1.59 o 
  -2   0  12       27.13       44.08      4.95 o 
  -8   1  12        0.57        0.69      2.09 o 
  -7   1  12        1.24        0.00      1.93 o 
  -6   1  12       10.64        5.78      2.84 o 
  -5   1  12        0.35        0.00      1.75 o 
  -4   1  12        5.08        5.44      1.62 o 
  -3   1  12        2.94        3.02      1.26 o 
  -2   1  12      107.81      129.95      4.79 o 
  -1   1  12        2.86        5.94      1.64 o 
  -8   2  12        4.15        4.25      2.47 o 
  -7   2  12        0.11        0.66      2.09 o 
  -6   2  12        0.03        0.00      1.82 o 
  -5   2  12       49.78       40.97      4.47 o 
  -4   2  12        8.69       10.49      1.97 o 
  -3   2  12        0.24        0.00      1.39 o 
  -2   2  12        1.47        4.32      2.04 o 
  -1   2  12        2.65        1.36      2.27 o 
  -7   3  12       50.99       39.06      4.47 o 
  -6   3  12        1.23        1.46      2.18 o 
  -5   3  12       10.01        7.57      2.38 o 
  -4   3  12        0.84        0.08      1.45 o 
  -3   3  12        8.44       11.56      2.59 o 
  -2   3  12       86.49       81.73      7.37 o 
  -7   4  12        7.04        6.49      3.88 o 
  -6   4  12        0.07        0.89      2.10 o 
  -5   4  12       22.37       20.10      3.38 o 
  -4   4  12       22.50       18.63      2.92 o 
  -3   4  12       13.32       10.56      2.96 o 
  -2   4  12        4.47        7.83      2.88 o 
  -6   5  12       31.50       22.63      3.58 o 
  -5   5  12       30.78       24.26      3.82 o 
  -4   5  12       18.95       15.91      7.88 o 
                                                 
